# Supplementary material for: Molecular magneto-ionic proton sensor in solid-state proton battery
Source: Nat Commun. 2022 Nov 17;13:7056. doi: 10.1038/s41467-022-34874-6 (PMC9672057; doi:10.1038/s41467-022-34874-6)
Supplement: Supplementary file 5 — Source Data [file 41467_2022_34874_MOESM5_ESM.xlsx]

## Sheet: Figure 2c
x	y
3.37	-0.665
3.4	-0.74
3.44	-0.828
3.47	-0.905
3.51	-0.995
3.55	-1.09
3.58	-1.16
3.6	-1.21
3.63	-1.286

## Sheet: Figure 2d
protonation		deprotonation
x	y	x	y
0	0.22	27.51	-0.8
1.62	0.08	25.14	-0.66
3.24	-0.05	23.57	-0.56
4.85	-0.16	22	-0.49
6.47	-0.26	20.43	-0.44
8.09	-0.34	18.86	-0.38
9.71	-0.41	17.28	-0.33
11.33	-0.46	15.71	-0.28
12.95	-0.51	14.14	-0.22
14.56	-0.55	12.57	-0.17
16.18	-0.58	11	-0.11
17.8	-0.61	9.42	-0.06
19.42	-0.65	7.85	0
21.04	-0.69	6.28	0.05
22.66	-0.73	4.71	0.1
24.27	-0.76	3.14	0.14
25.89	-0.78	1.56	0.18
27.51	-0.8	-0.01	0.22

## Sheet: Figure 2e
	-0.5		-0.55		-0.6
Z' (Ohms)	-Z" (Ohms)	Z' (Ohms)	-Z" (Ohms)	Z' (Ohms)	-Z" (Ohms)
6.46084	0.00861	6.46967	0.00511	6.50589	0.02078
6.46751	0.0183	6.47469	0.01766	6.50675	0.02542
6.47723	0.03235	6.4867	0.03262	6.50778	0.03113
6.48149	0.04193	6.48467	0.04289	6.50903	0.03813
6.48621	0.05479	6.49179	0.05433	6.51055	0.04674
6.49675	0.07505	6.50182	0.07429	6.51239	0.05731
6.49692	0.08442	6.50271	0.08379	6.51463	0.07032
6.49715	0.10746	6.50558	0.10797	6.51737	0.08631
6.51348	0.12324	6.52032	0.12283	6.52074	0.10598
6.52265	0.14829	6.53001	0.14791	6.52488	0.13019
6.53034	0.17744	6.53805	0.17626	6.53002	0.15999
6.53882	0.21164	6.54541	0.20813	6.53642	0.19667
6.55041	0.2554	6.55623	0.25254	6.54447	0.24182
6.56077	0.30976	6.57018	0.3063	6.55466	0.29739
6.57643	0.37595	6.58392	0.37196	6.5677	0.36577
6.59225	0.45777	6.60388	0.45256	6.58456	0.44988
6.61199	0.5599	6.62493	0.55354	6.60661	0.55323
6.63694	0.68469	6.65254	0.67593	6.6358	0.68009
6.66414	0.83925	6.68403	0.82736	6.67491	0.83548
6.69909	1.03056	6.72725	1.01522	6.72794	1.02529
6.74362	1.26769	6.7822	1.24597	6.80062	1.25617
6.80104	1.56153	6.85835	1.52998	6.90112	1.53523
6.87801	1.92591	6.96322	1.87802	7.04094	1.86945
6.98642	2.37275	7.11002	2.30162	7.23584	2.26431
7.13737	2.92384	7.32146	2.80995	7.50661	2.7216
7.34996	3.59324	7.61722	3.4123	7.87882	3.23588
7.65503	4.40582	8.03631	4.10866	8.38062	3.79006
8.08842	5.37418	8.62214	4.88663	9.0367	4.35105
8.7042	6.50223	9.41203	5.70616	9.85817	4.86899
9.56913	7.78833	10.4417	6.51383	10.8305	5.28405
10.761	9.18114	11.7223	7.22763	11.9065	5.54288
12.3472	10.6027	13.2029	7.74906	13.0124	5.61933
14.3628	11.9236	14.7948	8.00913	14.0687	5.52711
16.7489	13.0057	16.3785	8.01082	15.0142	5.31529
19.4332	13.6876	17.8517	7.77686	15.8196	5.05002
22.1942	13.9053	19.1368	7.40304	16.4868	4.79491
24.8114	13.6805	20.211	6.99343	17.0377	4.59962
27.1716	13.1276	21.1032	6.61146	17.5029	4.49766
29.1959	12.5015	21.859	6.3471	17.9137	4.50969
30.8359	11.8556	22.5008	6.22442	18.298	4.64845
32.2045	11.3555	23.0647	6.22242	18.6797	4.92313
33.3588	11.1101	23.6297	6.39994	19.0794	5.34252
34.3245	11.1892	24.1986	6.75665	19.515	5.91718
35.2474	11.5595	24.764	7.31928	20.003	6.66078
36.1909	12.3302	25.4219	8.1204	20.56	7.59111
37.1223	13.4445	26.0589	9.11189	21.203	8.73088
38.0935	14.9974	26.7853	10.371	21.9506	10.1084
39.1896	17.0185	27.5648	11.9287	22.8236	11.7586
40.4107	19.6424	28.4861	13.8187	23.8457	13.7236
41.9643	22.9561	29.6126	16.1869	25.0443	16.0542
43.6509	26.9145	30.8985	19.0182	26.4513	18.8106
45.9361	31.9659	32.4808	22.4725	28.1039	22.0648
48.7218	38.0739	34.4325	26.5738	30.0459	25.9019
52.1423	46.5075	36.7984	31.5118	32.3283	30.4223
55.7616	54.9744	39.7601	37.3631	35.0113	35.7444

## Sheet: Figure 2f
C-V
x	10mV	x	50mV	x	100mV
0.19834	0.03826	0.19807	0.09873	0.19848	0.10431
0.19348	0.03558	0.19839	0.08209	0.19366	0.09228
0.18874	0.0337	0.19242	0.07394	0.18891	0.08675
0.18388	0.0321	0.18882	0.07107	0.18406	0.08191
0.17902	0.03073	0.18396	0.06743	0.17699	0.07646
0.17419	0.02955	0.17913	0.06424	0.17439	0.07436
0.16934	0.0285	0.17427	0.06151	0.16953	0.07116
0.16446	0.02758	0.16942	0.05895	0.16467	0.06818
0.15961	0.02673	0.16456	0.05663	0.15978	0.06541
0.15474	0.02595	0.15969	0.05453	0.15494	0.06286
0.14989	0.02523	0.15482	0.05252	0.15009	0.06044
0.14502	0.02456	0.14998	0.05057	0.14522	0.05816
0.14018	0.02394	0.14511	0.04887	0.14035	0.05601
0.13532	0.02337	0.14027	0.0472	0.13551	0.05407
0.13046	0.02281	0.13541	0.04563	0.13065	0.05207
0.12562	0.0223	0.13055	0.04414	0.1258	0.05024
0.12073	0.02177	0.1257	0.04273	0.12092	0.04846
0.11587	0.02129	0.12081	0.0414	0.11606	0.0468
0.111	0.02084	0.11597	0.0401	0.1112	0.04511
0.10611	0.02041	0.11111	0.03892	0.10631	0.04361
0.10126	0.01996	0.10621	0.03774	0.10146	0.04202
0.0964	0.01953	0.10137	0.03667	0.09659	0.04057
0.09152	0.01913	0.0965	0.03558	0.09173	0.03914
0.08668	0.01873	0.09162	0.0346	0.08686	0.03785
0.08177	0.01835	0.08676	0.03357	0.08198	0.03656
0.0769	0.01797	0.08188	0.03265	0.07711	0.03522
0.07204	0.01758	0.07701	0.03175	0.07225	0.03395
0.06718	0.01721	0.07216	0.03086	0.06738	0.03273
0.06233	0.01684	0.06728	0.03	0.06254	0.03157
0.05746	0.0165	0.06243	0.0292	0.05767	0.03032
0.05258	0.01617	0.05757	0.02838	0.05281	0.02915
0.04774	0.0158	0.05269	0.02756	0.04796	0.02808
0.04288	0.01548	0.04785	0.02681	0.04309	0.02699
0.03801	0.01514	0.04296	0.02605	0.03821	0.02588
0.03314	0.0148	0.03809	0.02533	0.03335	0.02479
0.02827	0.01446	0.03323	0.0246	0.02849	0.02377
0.02348	0.01415	0.02836	0.0239	0.02372	0.02295
0.01865	0.01382	0.02357	0.02334	0.01887	0.0217
0.01377	0.0135	0.01874	0.02253	0.01398	0.02066
0.00887	0.01315	0.01385	0.02182	0.0091	0.01968
0.004	0.01285	0.00896	0.02118	0.00424	0.0186
-0.000884803	0.01251	0.0041	0.0205	-0.000652665	0.01764
-0.00574	0.01222	-0.000778171	0.01987	-0.00549	0.01668
-0.0106	0.01187	-0.00561	0.01923	-0.01037	0.01573
-0.01549	0.01154	-0.0105	0.0186	-0.01526	0.0147
-0.02033	0.0112	-0.01536	0.01794	-0.02009	0.01374
-0.0252	0.0109	-0.02021	0.01732	-0.02496	0.01281
-0.03006	0.01056	-0.02509	0.01668	-0.02984	0.01181
-0.03493	0.01025	-0.02994	0.01607	-0.03471	0.01091
-0.03982	0.00992	-0.0348	0.01536	-0.03959	0.00993
-0.04469	0.00959	-0.03971	0.0148	-0.04444	0.00901
-0.04956	0.00928	-0.04456	0.01416	-0.04932	0.00809
-0.05442	0.00895	-0.04943	0.01354	-0.05419	0.00716
-0.05929	0.00865	-0.05429	0.01284	-0.0608	0.00593
-0.06416	0.00832	-0.05917	0.01228	-0.06393	0.00542
-0.06901	0.00799	-0.06405	0.01167	-0.06878	0.00453
-0.07554	0.00758	-0.06889	0.01113	-0.07364	0.00364
-0.07875	0.00734	-0.07377	0.01052	-0.07852	0.00275
-0.08361	0.00703	-0.07866	0.0099	-0.08338	0.0019
-0.08848	0.00669	-0.08352	0.00927	-0.08824	0.000960241
-0.09335	0.00636	-0.08838	0.00872	-0.09311	-1.89537e-05
-0.09819	0.00601	-0.09326	0.00809	-0.09794	-0.000902203
-0.10305	0.00567	-0.09809	0.00742	-0.10279	-0.00189
-0.10789	0.00534	-0.10294	0.00675	-0.10764	-0.00287
-0.11274	0.00495	-0.10779	0.0061	-0.1125	-0.00383
-0.11761	0.00457	-0.11265	0.00542	-0.11739	-0.00491
-0.12247	0.0042	-0.1175	0.00471	-0.12223	-0.00597
-0.12733	0.00381	-0.1231	0.00394	-0.12708	-0.00712
-0.13219	0.0034	-0.12722	0.00328	-0.13194	-0.00827
-0.13703	0.00301	-0.13207	0.00252	-0.14159	-0.01035
-0.14182	0.00262	-0.13693	0.00167	-0.14638	-0.0118
-0.14662	0.0022	-0.14171	0.00106	-0.15124	-0.01309
-0.15146	0.00175	-0.14652	9.9735e-05	-0.1561	-0.01443
-0.15632	0.00129	-0.15136	-0.000713075	-0.16095	-0.01583
-0.16116	0.000846246	-0.15624	-0.00159	-0.16581	-0.0171
-0.16604	0.000361985	-0.16108	-0.00248	-0.17063	-0.01853
-0.17088	-0.000116624	-0.16595	-0.00346	-0.17549	-0.01988
-0.17574	-0.000590196	-0.17078	-0.00447	-0.18034	-0.0214
-0.18058	-0.00112	-0.17563	-0.00549	-0.18517	-0.02283
-0.1854	-0.00164	-0.18048	-0.00654	-0.19003	-0.02431
-0.19025	-0.00212	-0.18532	-0.00758	-0.19486	-0.02595
-0.1951	-0.0027	-0.19164	-0.00895	-0.19971	-0.02739
-0.19996	-0.00326	-0.19501	-0.00963	-0.20457	-0.02893
-0.20659	-0.00402	-0.19986	-0.01078	-0.20942	-0.03054
-0.20965	-0.00442	-0.20472	-0.01189	-0.2143	-0.03211
-0.21452	-0.00504	-0.20956	-0.01307	-0.21915	-0.03382
-0.21937	-0.00564	-0.21444	-0.01427	-0.22399	-0.0355
-0.22422	-0.00631	-0.21929	-0.01552	-0.22885	-0.03714
-0.22909	-0.007	-0.22413	-0.01677	-0.23372	-0.03892
-0.23395	-0.00771	-0.229	-0.01815	-0.23858	-0.04074
-0.23883	-0.0084	-0.23385	-0.01947	-0.24344	-0.04254
-0.24369	-0.00914	-0.23872	-0.02084	-0.2483	-0.04435
-0.24854	-0.0099	-0.2436	-0.02227	-0.25316	-0.04627
-0.25341	-0.01066	-0.24845	-0.02367	-0.25803	-0.04823
-0.25825	-0.01145	-0.25332	-0.02526	-0.26287	-0.05015
-0.2631	-0.01229	-0.25816	-0.02682	-0.26773	-0.05233
-0.26798	-0.01314	-0.263	-0.02842	-0.27258	-0.05439
-0.27282	-0.01403	-0.26788	-0.03008	-0.27744	-0.05674
-0.27769	-0.01493	-0.27273	-0.03182	-0.28231	-0.05883
-0.28256	-0.01587	-0.27759	-0.03359	-0.28714	-0.06119
-0.2874	-0.01684	-0.28247	-0.03544	-0.292	-0.06352
-0.29227	-0.01781	-0.2873	-0.03734	-0.29685	-0.0661
-0.29711	-0.01881	-0.29216	-0.03933	-0.30171	-0.06863
-0.30195	-0.01985	-0.29701	-0.0414	-0.30655	-0.07085
-0.30679	-0.02089	-0.30187	-0.04345	-0.31136	-0.0738
-0.3116	-0.02198	-0.30672	-0.04543	-0.31622	-0.07655
-0.31646	-0.02306	-0.31151	-0.04777	-0.32107	-0.07933
-0.32134	-0.02418	-0.31638	-0.05013	-0.32593	-0.08217
-0.32619	-0.02531	-0.32126	-0.0525	-0.33081	-0.08519
-0.33105	-0.0265	-0.32611	-0.05497	-0.33569	-0.08805
-0.33594	-0.02766	-0.33098	-0.05746	-0.34054	-0.09094
-0.34079	-0.02884	-0.33587	-0.06002	-0.34539	-0.09402
-0.34565	-0.03001	-0.34072	-0.06252	-0.35027	-0.09709
-0.35052	-0.03123	-0.34558	-0.06522	-0.35611	-0.10077
-0.35536	-0.03249	-0.35045	-0.06786	-0.36002	-0.10333
-0.36027	-0.03369	-0.35529	-0.07062	-0.36486	-0.10643
-0.36513	-0.03498	-0.36018	-0.07336	-0.36973	-0.10965
-0.37001	-0.0362	-0.36505	-0.07626	-0.37462	-0.11286
-0.37489	-0.03746	-0.36993	-0.07905	-0.37947	-0.11612
-0.37973	-0.03868	-0.3748	-0.08187	-0.38433	-0.11938
-0.3846	-0.03991	-0.37963	-0.08473	-0.38922	-0.12274
-0.38948	-0.04116	-0.38451	-0.08783	-0.39408	-0.12594
-0.39433	-0.04241	-0.38939	-0.09078	-0.39898	-0.12916
-0.39923	-0.04362	-0.39424	-0.09373	-0.40384	-0.13255
-0.40409	-0.04486	-0.39915	-0.0966	-0.4087	-0.13578
-0.40895	-0.04612	-0.40436	-0.09987	-0.41356	-0.13905
-0.41382	-0.04725	-0.40886	-0.10254	-0.4184	-0.14232
-0.41866	-0.04843	-0.41372	-0.10545	-0.42326	-0.14572
-0.42351	-0.04963	-0.41854	-0.10836	-0.42812	-0.14899
-0.42837	-0.05071	-0.42342	-0.1113	-0.43296	-0.15216
-0.43321	-0.05176	-0.4283	-0.11437	-0.43782	-0.15555
-0.43809	-0.05289	-0.43314	-0.11712	-0.44271	-0.15885
-0.44294	-0.05396	-0.43802	-0.12008	-0.44756	-0.16214
-0.44781	-0.05497	-0.44288	-0.12302	-0.45241	-0.16529
-0.45267	-0.05599	-0.44773	-0.12589	-0.45726	-0.1685
-0.45751	-0.05698	-0.4526	-0.12876	-0.4621	-0.17187
-0.46237	-0.058	-0.45744	-0.13153	-0.46695	-0.17522
-0.46721	-0.05895	-0.46228	-0.13429	-0.47176	-0.17811
-0.47203	-0.05979	-0.4671	-0.137	-0.47658	-0.18118
-0.47683	-0.06062	-0.47192	-0.13944	-0.48143	-0.18439
-0.48168	-0.06141	-0.47674	-0.14216	-0.48629	-0.18746
-0.48654	-0.0621	-0.48158	-0.14474	-0.49114	-0.19056
-0.49136	-0.06282	-0.48644	-0.14728	-0.49598	-0.19334
-0.49624	-0.06341	-0.49126	-0.14978	-0.50082	-0.19633
-0.50107	-0.06396	-0.49613	-0.15215	-0.50566	-0.19888
-0.5059	-0.06444	-0.50098	-0.15439	-0.51052	-0.20146
-0.51077	-0.0649	-0.50581	-0.15647	-0.51536	-0.20357
-0.51562	-0.06526	-0.51067	-0.1584	-0.52021	-0.20557
-0.52047	-0.06554	-0.51551	-0.16016	-0.52507	-0.20732
-0.52534	-0.0658	-0.52037	-0.1617	-0.5299	-0.20888
-0.53017	-0.06606	-0.52524	-0.16314	-0.53475	-0.20981
-0.53504	-0.06629	-0.53007	-0.16437	-0.53962	-0.21068
-0.53988	-0.06646	-0.53492	-0.16509	-0.54446	-0.21126
-0.54473	-0.06657	-0.53977	-0.16603	-0.54933	-0.21162
-0.5496	-0.06667	-0.54462	-0.1667	-0.55419	-0.21177
-0.55446	-0.06672	-0.5495	-0.16725	-0.55906	-0.21182
-0.55934	-0.06672	-0.55434	-0.16761	-0.56394	-0.21169
-0.56419	-0.06679	-0.55921	-0.16776	-0.56879	-0.21112
-0.56904	-0.06678	-0.56408	-0.16794	-0.57364	-0.21071
-0.57392	-0.06677	-0.56896	-0.16781	-0.57848	-0.21018
-0.57878	-0.06667	-0.57384	-0.16761	-0.58334	-0.20949
-0.58363	-0.06666	-0.57868	-0.16737	-0.58823	-0.20891
-0.58849	-0.06662	-0.58352	-0.16706	-0.59307	-0.20803
-0.59333	-0.06655	-0.5884	-0.16662	-0.59793	-0.20701
-0.5982	-0.06647	-0.59323	-0.1662	-0.6028	-0.20636
-0.60307	-0.06642	-0.5981	-0.16565	-0.60764	-0.20525
-0.60791	-0.06632	-0.60297	-0.16511	-0.61251	-0.20436
-0.61277	-0.06625	-0.60781	-0.16448	-0.61735	-0.20328
-0.61761	-0.06619	-0.61269	-0.16396	-0.62219	-0.20233
-0.62246	-0.06615	-0.61753	-0.1633	-0.62708	-0.20142
-0.62733	-0.0661	-0.62238	-0.16252	-0.63194	-0.20045
-0.63217	-0.0661	-0.62724	-0.16195	-0.6368	-0.19947
-0.63701	-0.06609	-0.63208	-0.16133	-0.6416	-0.19867
-0.64182	-0.06611	-0.63693	-0.16059	-0.64645	-0.19805
-0.6467	-0.06614	-0.64174	-0.16008	-0.6513	-0.19729
-0.65156	-0.06613	-0.6466	-0.15948	-0.65619	-0.19667
-0.65644	-0.06619	-0.65145	-0.15901	-0.66104	-0.19596
-0.66129	-0.06628	-0.65635	-0.15851	-0.66589	-0.19548
-0.66616	-0.06645	-0.66119	-0.15798	-0.67076	-0.19503
-0.67102	-0.06655	-0.66605	-0.15755	-0.67562	-0.19467
-0.67587	-0.06673	-0.67093	-0.15718	-0.68051	-0.19441
-0.68075	-0.06691	-0.67577	-0.15684	-0.68537	-0.19409
-0.68561	-0.06719	-0.68066	-0.15658	-0.69024	-0.194
-0.69047	-0.06753	-0.68554	-0.15636	-0.69513	-0.19401
-0.69535	-0.06784	-0.69041	-0.15615	-0.69996	-0.19395
-0.70022	-0.0682	-0.69529	-0.15606	-0.70482	-0.19371
-0.70509	-0.06866	-0.70013	-0.15599	-0.7097	-0.19401
-0.70997	-0.06917	-0.705	-0.15607	-0.71455	-0.19459
-0.71482	-0.06975	-0.70986	-0.15622	-0.71947	-0.19499
-0.71973	-0.07033	-0.71472	-0.15647	-0.72432	-0.19573
-0.72459	-0.07091	-0.71962	-0.15689	-0.72919	-0.19636
-0.72946	-0.0716	-0.7245	-0.15727	-0.73406	-0.1973
-0.73432	-0.07237	-0.72938	-0.15783	-0.73889	-0.19845
-0.73917	-0.07324	-0.73422	-0.15844	-0.74375	-0.1994
-0.74402	-0.07404	-0.73907	-0.15912	-0.74864	-0.2005
-0.74889	-0.07511	-0.74395	-0.16001	-0.75348	-0.20197
-0.75373	-0.07619	-0.74884	-0.16092	-0.75837	-0.20341
-0.7586	-0.07736	-0.75367	-0.16195	-0.76322	-0.20509
-0.76348	-0.07862	-0.75853	-0.16303	-0.76808	-0.20709
-0.76834	-0.08005	-0.76337	-0.16426	-0.77292	-0.2091
-0.77319	-0.08143	-0.76824	-0.16561	-0.77777	-0.2112
-0.77805	-0.08298	-0.77309	-0.16704	-0.78262	-0.21351
-0.78289	-0.08457	-0.77793	-0.16868	-0.78748	-0.2158
-0.78773	-0.0863	-0.78279	-0.17043	-0.79234	-0.21828
-0.79257	-0.08814	-0.78765	-0.1722	-0.79704	-0.22103
-0.79727	-0.09005	-0.79248	-0.17422	-0.79766	-0.19909
-0.79743	-0.08678	-0.7972	-0.17608	-0.79284	-0.18203
-0.79258	-0.08065	-0.79753	-0.16123	-0.78802	-0.17071
-0.78773	-0.07588	-0.79269	-0.14939	-0.78317	-0.16138
-0.78287	-0.07181	-0.78785	-0.14095	-0.7783	-0.15301
-0.77804	-0.06822	-0.783	-0.13398	-0.77346	-0.14567
-0.77319	-0.06497	-0.77813	-0.12781	-0.7686	-0.13893
-0.76833	-0.06207	-0.77327	-0.12219	-0.76373	-0.13283
-0.76347	-0.05943	-0.76843	-0.11715	-0.75889	-0.1273
-0.75861	-0.05699	-0.76357	-0.11275	-0.75399	-0.12214
-0.75373	-0.05477	-0.7587	-0.10869	-0.74916	-0.11749
-0.74888	-0.05276	-0.75382	-0.10497	-0.74429	-0.11334
-0.74403	-0.05088	-0.74898	-0.10169	-0.73943	-0.10942
-0.73917	-0.04917	-0.7441	-0.09847	-0.73459	-0.10574
-0.73433	-0.04757	-0.73923	-0.09558	-0.72974	-0.10231
-0.72946	-0.04613	-0.73439	-0.09284	-0.72486	-0.09928
-0.72458	-0.04472	-0.72953	-0.09035	-0.71999	-0.09635
-0.71972	-0.04345	-0.72468	-0.08785	-0.71511	-0.09363
-0.71482	-0.04232	-0.7198	-0.08557	-0.71025	-0.09082
-0.70997	-0.04126	-0.7149	-0.08338	-0.70539	-0.08835
-0.70508	-0.04024	-0.71006	-0.08114	-0.70051	-0.08569
-0.70024	-0.03927	-0.70518	-0.07897	-0.69566	-0.08313
-0.69537	-0.03839	-0.70031	-0.07688	-0.69078	-0.08064
-0.69049	-0.03756	-0.69505	-0.07487	-0.68591	-0.07828
-0.68562	-0.03677	-0.69058	-0.07304	-0.68008	-0.07563
-0.68076	-0.03597	-0.68572	-0.07112	-0.67616	-0.07361
-0.67588	-0.03528	-0.68084	-0.06926	-0.6713	-0.07133
-0.67104	-0.03468	-0.67596	-0.06735	-0.66643	-0.06896
-0.66616	-0.03399	-0.6711	-0.06548	-0.66158	-0.06666
-0.6613	-0.03339	-0.66624	-0.06353	-0.65673	-0.06423
-0.65644	-0.03277	-0.66139	-0.06153	-0.65184	-0.06183
-0.65156	-0.03221	-0.65653	-0.05959	-0.64697	-0.05941
-0.64671	-0.03164	-0.65165	-0.05785	-0.64211	-0.05698
-0.64184	-0.03108	-0.64676	-0.056	-0.63729	-0.0549
-0.63703	-0.03059	-0.64192	-0.05402	-0.63244	-0.05207
-0.63217	-0.03005	-0.63712	-0.05238	-0.62761	-0.04963
-0.62733	-0.02954	-0.63229	-0.0504	-0.62274	-0.04711
-0.62246	-0.02904	-0.62742	-0.04846	-0.6179	-0.0445
-0.61762	-0.02855	-0.62256	-0.04652	-0.61306	-0.04187
-0.61279	-0.02806	-0.6177	-0.04448	-0.60819	-0.03925
-0.60791	-0.02752	-0.61286	-0.04251	-0.60336	-0.03658
-0.60308	-0.02694	-0.608	-0.04052	-0.59849	-0.03381
-0.5982	-0.02639	-0.60316	-0.0384	-0.59362	-0.03095
-0.59332	-0.02592	-0.59829	-0.03626	-0.58876	-0.02808
-0.58849	-0.02539	-0.59342	-0.03416	-0.5839	-0.02521
-0.58362	-0.02472	-0.58858	-0.03186	-0.57904	-0.02225
-0.57876	-0.02411	-0.58371	-0.02959	-0.57419	-0.01909
-0.57392	-0.02349	-0.57886	-0.02719	-0.56933	-0.01598
-0.56905	-0.0228	-0.57401	-0.0248	-0.56447	-0.01286
-0.5642	-0.02213	-0.56915	-0.0224	-0.5596	-0.00967
-0.55934	-0.02143	-0.5643	-0.01996	-0.55473	-0.00634
-0.55447	-0.02077	-0.55943	-0.01746	-0.54987	-0.0031
-0.5496	-0.01998	-0.55454	-0.0149	-0.54501	0.00010049
-0.54474	-0.01925	-0.54968	-0.01232	-0.54015	0.00344
-0.53988	-0.01844	-0.54482	-0.00974	-0.53532	0.00675
-0.53504	-0.0177	-0.53997	-0.00717	-0.53045	0.01003
-0.53018	-0.01687	-0.53513	-0.00462	-0.52561	0.01331
-0.52533	-0.01608	-0.52992	-0.00186	-0.52075	0.01648
-0.52046	-0.01518	-0.52542	0.000506175	-0.51589	0.01966
-0.51561	-0.01429	-0.52056	0.00311	-0.51105	0.02285
-0.51076	-0.01334	-0.51571	0.00576	-0.50619	0.026
-0.50591	-0.01245	-0.50859	0.00933	-0.50137	0.029
-0.50108	-0.01151	-0.50601	0.0108	-0.49652	0.03207
-0.49623	-0.01055	-0.50117	0.01326	-0.49165	0.03497
-0.49138	-0.00956	-0.49632	0.01573	-0.48683	0.03802
-0.48656	-0.00862	-0.49147	0.01818	-0.48199	0.04088
-0.48169	-0.00759	-0.48665	0.02066	-0.47713	0.04372
-0.47669	-0.00662	-0.4818	0.02299	-0.4723	0.04612
-0.47203	-0.00566	-0.47695	0.02536	-0.4675	0.0491
-0.46721	-0.00471	-0.47213	0.0274	-0.46265	0.05187
-0.46237	-0.00365	-0.46732	0.02992	-0.45781	0.05465
-0.45751	-0.0026	-0.46248	0.03226	-0.45295	0.05733
-0.45266	-0.00155	-0.45763	0.03467	-0.4481	0.06
-0.44781	-0.000555322	-0.45279	0.03699	-0.44324	0.06245
-0.44296	0.000422138	-0.44793	0.03925	-0.43841	0.06497
-0.4381	0.0014	-0.44307	0.04148	-0.43351	0.06753
-0.43322	0.0024	-0.43822	0.04372	-0.42866	0.07001
-0.42692	0.0037	-0.43332	0.04603	-0.42379	0.07259
-0.42352	0.00452	-0.42848	0.04824	-0.41894	0.07499
-0.41867	0.00557	-0.42364	0.05047	-0.41412	0.07752
-0.41382	0.00658	-0.41877	0.05278	-0.40925	0.07992
-0.40896	0.00758	-0.41391	0.05499	-0.40438	0.08237
-0.4041	0.00864	-0.40904	0.05704	-0.39953	0.08456
-0.39922	0.00967	-0.40419	0.05917	-0.39462	0.08699
-0.39433	0.01068	-0.39931	0.06119	-0.38977	0.08931
-0.38949	0.01169	-0.39442	0.06331	-0.38489	0.09157
-0.3846	0.01272	-0.38956	0.06536	-0.38002	0.09371
-0.37973	0.01376	-0.38467	0.06737	-0.37516	0.09593
-0.37488	0.01475	-0.3798	0.06923	-0.37029	0.09784
-0.36999	0.01576	-0.37494	0.07119	-0.36542	0.09979
-0.36511	0.01677	-0.37009	0.07299	-0.35974	0.10201
-0.36025	0.01772	-0.36522	0.07478	-0.35565	0.10363
-0.35536	0.01867	-0.36037	0.07652	-0.3508	0.10538
-0.35052	0.01958	-0.35548	0.07821	-0.34593	0.10711
-0.34567	0.02049	-0.35061	0.07983	-0.34107	0.1086
-0.3408	0.02139	-0.34576	0.08136	-0.33622	0.11016
-0.33597	0.02227	-0.34089	0.08287	-0.33135	0.11161
-0.33109	0.02312	-0.33604	0.0843	-0.32648	0.11303
-0.32623	0.02392	-0.33116	0.0857	-0.32164	0.11441
-0.32137	0.02475	-0.3263	0.08697	-0.31677	0.11568
-0.3165	0.02553	-0.32146	0.08828	-0.31189	0.11689
-0.31161	0.02627	-0.31658	0.0895	-0.30708	0.11757
-0.3068	0.02695	-0.31171	0.09069	-0.30224	0.11886
-0.30197	0.02768	-0.3069	0.09153	-0.29739	0.11994
-0.29712	0.02834	-0.30207	0.09264	-0.29255	0.12088
-0.29228	0.029	-0.29722	0.09368	-0.2877	0.12175
-0.2874	0.02963	-0.29238	0.09469	-0.28285	0.1227
-0.28255	0.03023	-0.28751	0.09558	-0.27798	0.12359
-0.2777	0.0308	-0.28266	0.09648	-0.27312	0.12432
-0.27282	0.03139	-0.27778	0.09728	-0.26826	0.12513
-0.26799	0.03193	-0.27293	0.09806	-0.26338	0.1259
-0.26311	0.03246	-0.26807	0.09881	-0.25854	0.12656
-0.25827	0.03292	-0.2632	0.0995	-0.2537	0.12711
-0.25342	0.03337	-0.25688	0.1003	-0.24883	0.12776
-0.24856	0.03379	-0.25352	0.10063	-0.24399	0.12843
-0.24371	0.03422	-0.24863	0.10118	-0.23912	0.1289
-0.23883	0.03462	-0.2438	0.10169	-0.23424	0.12945
-0.23396	0.03496	-0.23892	0.10227	-0.22939	0.12993
-0.22911	0.03532	-0.23408	0.10258	-0.22451	0.13033
-0.22425	0.03563	-0.22921	0.103	-0.21968	0.13068
-0.2194	0.03595	-0.22433	0.10334	-0.21483	0.131
-0.21454	0.03623	-0.21948	0.10354	-0.20994	0.13119
-0.20966	0.03647	-0.21464	0.10382	-0.20512	0.13137
-0.20482	0.03671	-0.20977	0.104	-0.20024	0.13152
-0.19997	0.03692	-0.20492	0.1041	-0.19539	0.13158
-0.19512	0.03709	-0.20006	0.10422	-0.19055	0.13165
-0.19027	0.03727	-0.19518	0.10423	-0.18569	0.13165
-0.18541	0.03741	-0.19034	0.10414	-0.18084	0.13167
-0.18058	0.03756	-0.18549	0.10406	-0.176	0.13148
-0.17575	0.03765	-0.18066	0.10399	-0.17114	0.13138
-0.17087	0.03772	-0.17582	0.10386	-0.1663	0.13123
-0.16605	0.03777	-0.17097	0.10367	-0.16146	0.13088
-0.16119	0.0378	-0.16614	0.10348	-0.15662	0.13061
-0.15636	0.03786	-0.16128	0.10321	-0.15176	0.13038
-0.15149	0.03785	-0.15642	0.10296	-0.14693	0.13004
-0.14664	0.03786	-0.15157	0.10264	-0.14212	0.12946
-0.14182	0.03781	-0.14669	0.10242	-0.13734	0.12926
-0.13704	0.03778	-0.1419	0.10196	-0.13249	0.12894
-0.13218	0.03776	-0.13712	0.10177	-0.12764	0.12857
-0.12734	0.0377	-0.13228	0.10153	-0.12279	0.12826
-0.12248	0.03765	-0.12742	0.1013	-0.11794	0.128
-0.11762	0.03757	-0.12256	0.10102	-0.11304	0.12769
-0.11274	0.03752	-0.11771	0.10072	-0.10819	0.12738
-0.10788	0.03743	-0.11283	0.10053	-0.10335	0.12723
-0.10304	0.03737	-0.10796	0.10022	-0.09848	0.12695
-0.09819	0.0373	-0.10312	0.09993	-0.09364	0.12674
-0.09334	0.03722	-0.09827	0.09974	-0.08877	0.12655
-0.08847	0.03716	-0.09344	0.09953	-0.08391	0.12641
-0.08361	0.03708	-0.08859	0.09931	-0.07906	0.12629
-0.07876	0.03697	-0.08372	0.09914	-0.07418	0.1262
-0.07388	0.03692	-0.07887	0.09901	-0.06932	0.12611
-0.06902	0.03686	-0.07398	0.09888	-0.06446	0.12611
-0.06417	0.03681	-0.06911	0.09873	-0.05957	0.1261
-0.0593	0.03677	-0.06425	0.09863	-0.05473	0.1262
-0.05442	0.03676	-0.05937	0.09858	-0.04984	0.12618
-0.04957	0.03671	-0.05451	0.09841	-0.04498	0.12626
-0.04469	0.03669	-0.04964	0.09831	-0.04012	0.12628
-0.03983	0.03664	-0.04476	0.09827	-0.03523	0.12625
-0.03494	0.03661	-0.03991	0.09817	-0.03036	0.12629
-0.03006	0.03657	-0.03501	0.098	-0.02551	0.1263
-0.0252	0.03656	-0.03016	0.09791	-0.02063	0.12636
-0.02032	0.03651	-0.0253	0.09777	-0.01578	0.12635
-0.01548	0.03646	-0.02043	0.09764	-0.01091	0.12632
-0.01061	0.03642	-0.01556	0.09749	-0.00604	0.12632
-0.00573	0.03639	-0.0107	0.09735	-0.00119	0.12636
-0.000884003	0.03634	-0.00584	0.09713	0.00371	0.12625
0.00398	0.03628	-0.000988274	0.09704	0.00856	0.1262
0.00885	0.03622	0.0039	0.09689	0.01346	0.12613
0.01374	0.03618	0.00876	0.09672	0.01834	0.12605
0.01861	0.03612	0.01366	0.09648	0.02321	0.12579
0.02346	0.03606	0.01855	0.09639	0.02798	0.12584
0.02824	0.03601	0.0234	0.0961	0.03285	0.12591
0.03311	0.03596	0.02819	0.09598	0.0377	0.12587
0.03796	0.03593	0.03305	0.09592	0.04257	0.12577
0.04284	0.03591	0.0379	0.09583	0.04746	0.12572
0.04771	0.03588	0.04277	0.0957	0.05229	0.12569
0.05258	0.03582	0.04763	0.09554	0.05716	0.12561
0.05746	0.0358	0.05249	0.09549	0.06203	0.12561
0.06231	0.0358	0.05735	0.09537	0.06687	0.12558
0.06715	0.03577	0.06221	0.09528	0.07174	0.12556
0.07203	0.03576	0.06706	0.09521	0.07662	0.12556
0.0769	0.03577	0.07193	0.09514	0.08148	0.12559
0.08177	0.03578	0.0768	0.09514	0.08638	0.12568
0.08667	0.03578	0.08166	0.09512	0.09124	0.12581
0.09151	0.03577	0.08655	0.09509	0.09609	0.12585
0.09639	0.03579	0.0914	0.09517	0.10098	0.12594
0.10124	0.03581	0.09628	0.09507	0.10582	0.12608
0.10611	0.03586	0.10115	0.09515	0.11072	0.12616
0.11098	0.03591	0.10601	0.09517	0.11556	0.12627
0.11585	0.03599	0.1109	0.09526	0.12043	0.12641
0.1207	0.03605	0.11575	0.09531	0.12532	0.12664
0.12558	0.03614	0.12063	0.09545	0.13015	0.12678
0.13044	0.03626	0.1255	0.09554	0.13502	0.12694
0.13531	0.03639	0.13034	0.09562	0.13988	0.1273
0.14016	0.03655	0.13521	0.09578	0.14473	0.12747
0.14501	0.03675	0.14005	0.09587	0.1496	0.12775
0.14987	0.03691	0.14489	0.09599	0.15443	0.12805
0.15473	0.03706	0.14977	0.09625	0.15929	0.12836
0.15957	0.03731	0.15462	0.0965	0.16416	0.12881
0.16444	0.0375	0.15947	0.0968	0.169	0.12924
0.1693	0.03778	0.16436	0.0971	0.17387	0.12975
0.17417	0.03805	0.16922	0.09745	0.17873	0.13021
0.17901	0.03832	0.17408	0.09794	0.18357	0.13075
0.18385	0.03866	0.17892	0.09835	0.18842	0.13121
0.1887	0.03905	0.18376	0.09882	0.19318	0.1318
0.19345	0.03945	0.1886	0.09917	0.19786	0.13264
0.19814	0.03983	0.19336	0.09977	0.19848	0.10431
0.19831	0.03754	0.19806	0.10042
		0.19838	0.08372

## Sheet: Figure3a
x	y	x	y
190.071	0.5053	189.893	0.85581
190.298	0.50191	190.125	0.85491
190.538	0.49729	190.377	0.85448
190.799	0.49283	190.552	0.85405
191.011	0.48938	190.721	0.85418
191.206	0.48542	190.862	0.85324
191.397	0.48202	191.028	0.85282
191.561	0.47802	191.178	0.85302
191.763	0.47477	191.353	0.8523
191.969	0.47005	191.593	0.85204
192.125	0.46612	191.857	0.85176
192.276	0.46293	192.129	0.85082
192.459	0.45849	192.27	0.85086
192.499	0.45537	192.402	0.85022
192.642	0.4519	192.542	0.84914
192.873	0.44776	192.627	0.84919
193.147	0.44343	192.711	0.84842
193.37	0.43937	192.964	0.84873
193.536	0.4361	193.209	0.84734
193.752	0.43158	193.45	0.84753
193.909	0.42859	193.61	0.84697
194.051	0.42392	193.731	0.84646
194.224	0.41966	193.891	0.8459
194.378	0.41649	194.097	0.84544
194.538	0.41307	194.348	0.84511
194.724	0.40881	194.557	0.84405
194.94	0.40528	194.76	0.84369
195.143	0.4015	194.918	0.84349
195.348	0.39646	195.128	0.84292
195.516	0.39446	195.256	0.84259
195.662	0.39035	195.441	0.84219
195.767	0.38654	195.565	0.84241
195.969	0.38342	195.667	0.84164
196.104	0.37997	195.826	0.84102
196.257	0.37604	196.004	0.84091
196.41	0.37287	196.18	0.84059
196.567	0.3692	196.408	0.83984
196.823	0.36463	196.611	0.83959
197.071	0.36174	196.792	0.83935
197.193	0.35806	197.035	0.83865
197.397	0.35418	197.314	0.83795
197.589	0.35076	197.536	0.83759
197.726	0.34673	197.714	0.83718
197.925	0.34447	197.817	0.83681
198.232	0.34029	197.908	0.83694
198.482	0.33638	198.063	0.836
198.648	0.33334	198.25	0.83579
198.807	0.32908	198.427	0.83493
198.947	0.32657	198.634	0.8344
199.045	0.32355	198.814	0.83444
199.127	0.3204	199.004	0.83329
199.212	0.31843	199.221	0.83324
199.38	0.31363	199.469	0.83283
199.514	0.31092	199.739	0.83217
199.81	0.30617	199.926	0.83131
200.115	0.30316	200.085	0.83136
200.42	0.29945	200.232	0.83106
200.567	0.29585	200.339	0.83086
200.726	0.29276	200.517	0.83034
200.902	0.29058	200.659	0.83003
201.062	0.28614	200.822	0.82935
201.232	0.28368	200.988	0.82885
201.387	0.28046	201.137	0.8283
201.537	0.27797	201.315	0.82828
201.705	0.27415	201.494	0.82771
201.894	0.2709	201.675	0.82708
202.018	0.26829	201.879	0.82678
202.173	0.26522	202.059	0.82603
202.353	0.26131	202.274	0.82557
202.627	0.25903	202.435	0.82528
202.758	0.25639	202.642	0.82452
202.905	0.2533	202.851	0.82453
203.094	0.24967	203.034	0.82356
203.297	0.24726	203.207	0.82334
203.512	0.24364	203.37	0.82289
203.737	0.2409	203.546	0.82241
203.911	0.23785	203.719	0.82217
204.049	0.23451	203.886	0.82152
204.244	0.23195	204.036	0.82107
204.44	0.22949	204.158	0.82109
204.624	0.22586	204.372	0.82008
204.749	0.2235	204.632	0.8197
204.838	0.22228	204.851	0.81908
204.929	0.21906	205.03	0.81903
205.059	0.21625	205.24	0.8178
205.277	0.21374	205.377	0.81766
205.552	0.21097	205.495	0.81675
205.785	0.20717	205.627	0.81705
206.043	0.20463	205.833	0.81648
206.281	0.20235	206.004	0.81624
206.41	0.19992	206.171	0.81517
206.529	0.19667	206.39	0.81457
206.68	0.19408	206.521	0.81429
206.883	0.19251	206.733	0.81361
207.096	0.18954	206.904	0.81358
207.345	0.18741	207.085	0.81311
207.553	0.1845	207.31	0.81265
207.757	0.18181	207.502	0.81232
207.905	0.17998	207.734	0.81173
208.039	0.17742	207.899	0.8111
208.153	0.1757	208.036	0.81091
208.307	0.17336	208.243	0.81045
208.475	0.17194	208.4	0.80972
208.587	0.16822	208.578	0.80962
208.814	0.16654	208.67	0.80881
209.003	0.1651	208.815	0.80793
209.231	0.16218	208.979	0.8082
209.418	0.16015	209.189	0.80745
209.619	0.15744	209.377	0.80696
209.791	0.15574	209.534	0.80683
209.992	0.153	209.756	0.80629
210.196	0.15082	210.028	0.80568
210.305	0.14919	210.269	0.8049
210.467	0.14724	210.466	0.80442
210.65	0.14564	210.647	0.80388
210.842	0.14296	210.781	0.80335
211.039	0.14154	210.861	0.80327
211.181	0.13948	210.972	0.80272
211.345	0.13788	211.125	0.80256
211.512	0.1354	211.265	0.80197
211.635	0.13383	211.462	0.80165
211.769	0.13243	211.644	0.80158
211.991	0.13048	211.877	0.80048
212.214	0.12787	212.078	0.80036
212.44	0.12642	212.273	0.80004
212.694	0.12462	212.51	0.79905
212.957	0.12323	212.741	0.79838
213.123	0.12082	212.904	0.79846
213.256	0.11899	213.015	0.79753
213.408	0.11823	213.167	0.7972
213.553	0.11607	213.3	0.79745
213.696	0.11448	213.502	0.79637
213.857	0.1129	213.69	0.79546
214.116	0.11151	213.935	0.79508
214.383	0.11014	214.182	0.79439
214.566	0.10814	214.417	0.79393
214.724	0.10659	214.611	0.7934
214.891	0.10476	214.78	0.7932
215.049	0.10441	214.94	0.79251
215.233	0.10314	215.111	0.79179
215.365	0.10187	215.273	0.79123
215.546	0.10066	215.371	0.7912
215.681	0.09959	215.551	0.79015
215.845	0.09779	215.726	0.78965
216.02	0.09596	215.884	0.78921
216.218	0.09482	216.046	0.78911
216.414	0.09419	216.185	0.78843
216.589	0.09297	216.391	0.78827
216.735	0.09175	216.561	0.78763
216.876	0.09	216.772	0.78686
217.11	0.08985	216.934	0.78621
217.332	0.08777	217.092	0.78599
217.568	0.08716	217.324	0.78544
217.764	0.08617	217.503	0.78468
217.909	0.08458	217.732	0.78454
218.014	0.08397	217.928	0.78404
218.191	0.08326	218.077	0.78346
218.359	0.08199	218.271	0.78292
218.577	0.08141	218.457	0.78197
218.695	0.08044	218.638	0.78177
218.863	0.07968	218.821	0.78112
219.038	0.07836	218.992	0.78021
219.276	0.07692	219.147	0.77976
219.553	0.07631	219.344	0.77943
219.827	0.07562	219.548	0.77927
220.041	0.07464	219.702	0.77815
220.183	0.07395	219.872	0.77787
220.334	0.07334	220.074	0.77745
220.483	0.07167	220.276	0.77653
220.549	0.07149	220.466	0.77582
220.699	0.07111	220.627	0.77622
220.951	0.06982	220.835	0.77492
221.189	0.06931	221	0.77437
221.369	0.0686	221.165	0.77407
221.548	0.06748	221.33	0.77318
221.701	0.06784	221.498	0.77311
221.837	0.06614	221.696	0.77246
222.035	0.06589	221.861	0.77181
222.224	0.06474	222.044	0.77109
222.4	0.06447	222.254	0.77075
222.618	0.0636	222.451	0.77071
222.826	0.06274	222.612	0.76943
222.998	0.06305	222.743	0.76922
223.123	0.06206	222.917	0.76827
223.258	0.06079	223.087	0.76785
223.423	0.06112	223.234	0.76702
223.608	0.06054	223.455	0.76638
223.819	0.05988	223.669	0.76589
224.022	0.05985	223.898	0.76512
224.21	0.05942	224.151	0.76474
224.424	0.05879	224.356	0.76437
224.605	0.05815	224.535	0.76393
224.753	0.05772	224.672	0.76329
224.897	0.05653	224.845	0.76219
225.06	0.05615	224.972	0.76213
225.226	0.05584	225.147	0.76169
225.424	0.05574	225.36	0.76053
225.665	0.05551	225.535	0.76013
225.882	0.05483	225.702	0.76016
226.095	0.05432	225.853	0.75898
226.271	0.05379	225.98	0.75859
226.416	0.05333	226.135	0.7582
226.569	0.05277	226.321	0.75755
226.697	0.053	226.537	0.75731
226.819	0.05224	226.729	0.75661
226.94	0.05212	226.936	0.75622
227.178	0.05156	227.141	0.755
227.421	0.05128	227.272	0.75477
227.643	0.05075	227.467	0.75393
227.891	0.04973	227.669	0.7534
228.078	0.04945	227.863	0.7528
228.238	0.05006	228.077	0.75315
228.404	0.04948	228.23	0.75184
228.534	0.04864	228.345	0.75144
228.698	0.04915	228.484	0.75061
228.894	0.04801	228.635	0.7498
229.06	0.04793	228.838	0.74942
229.281	0.0474	229.014	0.74906
229.476	0.04727	229.239	0.74806
229.696	0.04682	229.447	0.74752
229.876	0.04603	229.571	0.74717
230.043	0.04633	229.729	0.74674
230.22	0.04598	229.958	0.74589
230.442	0.0455	230.16	0.74549
230.643	0.0459	230.369	0.74466
230.794	0.04512	230.567	0.74374
230.916	0.04458	230.725	0.74422
231.075	0.04425	230.852	0.74323
231.272	0.04456	231.005	0.7427
231.446	0.04527	231.152	0.74219
231.637	0.04403	231.352	0.74099
231.822	0.04408	231.584	0.7406
232.007	0.04344	231.836	0.73967
232.168	0.04332	232.039	0.73902
232.356	0.04319	232.162	0.73849
232.543	0.04245	232.347	0.73788
232.738	0.04205	232.532	0.73765
232.976	0.0421	232.679	0.73667
233.118	0.042	232.836	0.7365
233.293	0.04235	233.02	0.73575
233.448	0.0419	233.174	0.73521
233.637	0.04174	233.323	0.73469
233.805	0.04091	233.478	0.73383
234.01	0.04126	233.634	0.7332
234.27	0.04113	233.867	0.73227
234.409	0.04058	234.087	0.73205
234.598	0.0407	234.299	0.73171
234.775	0.03994	234.475	0.73028
234.955	0.03979	234.664	0.72954
235.099	0.03979	234.844	0.72916
235.262	0.03931	235.02	0.72884
235.427	0.03954	235.195	0.72795
235.617	0.039	235.362	0.72768
235.772	0.03936	235.526	0.72666
235.922	0.03903	235.656	0.72659
236.088	0.03865	235.828	0.72564
236.294	0.03819	236.051	0.72509
236.479	0.03862	236.258	0.72522
236.67	0.03834	236.452	0.72396
236.868	0.03746	236.647	0.72291
237.075	0.037	236.787	0.72267
237.249	0.03758	236.979	0.72241
237.404	0.03733	237.135	0.72162
237.544	0.03812	237.314	0.7209
237.695	0.03687	237.463	0.71996
237.914	0.0369	237.68	0.71934
238.099	0.03665	237.86	0.71851
238.335	0.03627	238.025	0.71762
238.525	0.03621	238.157	0.71736
238.676	0.03687	238.309	0.71734
238.828	0.03647	238.512	0.71578
238.99	0.03563	238.731	0.7153
239.152	0.03594	239.004	0.71498
239.322	0.03601	239.143	0.71441
239.503	0.03487	239.227	0.7138
239.688	0.03538	239.385	0.71259
239.907	0.03485	239.614	0.71254
240.124	0.03556	239.907	0.7116
240.349	0.03533	240.117	0.71111
240.527	0.03449	240.332	0.71021
240.722	0.03469	240.446	0.7097
240.833	0.03477	240.579	0.70865
240.931	0.03413	240.712	0.70854
241.086	0.03424	240.871	0.70803
241.263	0.03424	241.032	0.7069
241.482	0.03337	241.149	0.70631
241.728	0.03408	241.307	0.70613
241.966	0.03396	241.505	0.70505
242.176	0.03274	241.67	0.70471
242.349	0.03277	241.866	0.70337
242.489	0.03358	242.115	0.70302
242.652	0.03299	242.373	0.70238
242.766	0.03264	242.567	0.70148
242.88	0.03294	242.779	0.70066
243.012	0.03282	242.938	0.69988
243.238	0.0319	243.119	0.69978
243.391	0.03269	243.239	0.69876
243.604	0.0334	243.374	0.6986
243.849	0.032	243.52	0.69757
244.06	0.03256	243.712	0.69695
244.321	0.03259	243.873	0.69604
244.497	0.0316	244.048	0.6955
244.647	0.03168	244.235	0.69524
244.834	0.0319	244.411	0.69433
244.987	0.03168	244.56	0.69403
245.143	0.03157	244.777	0.69315
245.308	0.03122	244.986	0.69208
245.494	0.0302	245.199	0.69148
245.661	0.03097	245.385	0.69092
245.838	0.02982	245.595	0.69018
246.027	0.03033	245.836	0.68963
246.221	0.03043	246.023	0.68857
246.39	0.03023	246.168	0.68771
246.592	0.03038	246.315	0.68695
246.747	0.03023	246.464	0.68623
246.935	0.03066	246.625	0.68562
247.131	0.03038	246.842	0.68463
247.373	0.0301	247.031	0.68412
247.592	0.03008	247.235	0.6836
247.817	0.03005	247.414	0.68216
247.978	0.02954	247.587	0.68181
248.129	0.02944	247.889	0.68063
248.292	0.02929	248.039	0.67996
248.425	0.02889	248.121	0.67971
248.608	0.0284	248.246	0.67899
248.775	0.0284	248.397	0.67806
248.934	0.02828	248.589	0.67744
249.122	0.02767	248.674	0.67703
249.302	0.02856	248.854	0.67633
249.492	0.02853	249.054	0.67532
249.719	0.02853	249.355	0.67491
249.957	0.02838	249.635	0.67352
250.128	0.02818	249.863	0.67325
250.25	0.02777	250.031	0.67164
250.4	0.02833	250.16	0.67164
250.565	0.02825	250.214	0.67145
250.758	0.0279	250.396	0.6706
250.973	0.02762	250.528	0.66982
251.118	0.02772	250.736	0.66893
251.262	0.02736	250.917	0.66928
251.381	0.0266	251.143	0.66738
251.485	0.02673	251.343	0.66629
251.685	0.02668	251.571	0.66566
251.874	0.0264	251.797	0.6647
252.106	0.02752	252.006	0.66432
252.368	0.02691	252.213	0.66298
252.619	0.02711	252.382	0.66226
252.829	0.02665	252.568	0.66149
252.942	0.0265	252.744	0.66087
253.027	0.02648	252.908	0.65953
253.157	0.0263	253.026	0.65955
253.339	0.02622	253.141	0.65872
253.566	0.02582	253.334	0.65733
253.8	0.02523	253.548	0.65623
254.053	0.02597	253.781	0.65537
254.306	0.02518	254.036	0.65438
254.441	0.02645	254.302	0.65346
254.618	0.02536	254.396	0.65333
254.748	0.02594	254.498	0.65282
254.923	0.02569	254.578	0.65213
255.058	0.02594	254.653	0.65145
255.218	0.02485	254.852	0.64987
255.382	0.02554	255.113	0.64955
255.564	0.02513	255.327	0.64821
255.763	0.02549	255.524	0.64797
255.97	0.02397	255.771	0.64653
256.154	0.0248	255.995	0.6458
256.34	0.02432	256.168	0.64499
256.474	0.02526	256.327	0.64401
256.635	0.02409	256.445	0.64287
256.827	0.02457	256.604	0.64288
257.05	0.02397	256.826	0.64118
257.244	0.02353	257.042	0.64041
257.4	0.02391	257.262	0.63952
257.579	0.02432	257.382	0.63861
257.737	0.0245	257.523	0.63775
257.904	0.02346	257.704	0.63711
258.052	0.02432	257.909	0.63582
258.212	0.02364	258.099	0.63548
258.362	0.02364	258.277	0.63408
258.515	0.02384	258.429	0.63363
258.719	0.02397	258.536	0.63287
258.93	0.0244	258.649	0.63204
259.144	0.02374	258.867	0.6311
259.412	0.02381	259.102	0.62966
259.655	0.02391	259.335	0.62947
259.851	0.02318	259.556	0.62762
260.024	0.02381	259.742	0.62759
260.145	0.02272	259.884	0.62612
260.265	0.02346	259.991	0.6251
260.388	0.02336	260.221	0.62459
260.543	0.02346	260.41	0.62336
260.715	0.0226	260.577	0.62261
260.929	0.0229	260.8	0.62182
261.134	0.02295	261.033	0.62022
261.349	0.02252	261.213	0.61883
261.553	0.02303	261.374	0.61877
261.812	0.02199	261.522	0.61735
262.067	0.02252	261.792	0.61587
262.219	0.02227	262.018	0.61521
262.373	0.02227	262.264	0.61378
262.435	0.02308	262.389	0.61268
262.559	0.02209	262.528	0.61174
262.746	0.02234	262.702	0.61052
262.998	0.02232	262.85	0.60971
263.242	0.02255	263.029	0.60867
263.451	0.02107	263.212	0.60788
263.666	0.02222	263.363	0.60668
263.824	0.02186	263.486	0.60609
263.969	0.02107	263.629	0.60488
264.144	0.02118	263.858	0.6034
264.368	0.021	264.067	0.60226
264.564	0.02145	264.249	0.60193
264.788	0.0214	264.456	0.60096
264.959	0.02125	264.676	0.59977
265.097	0.02085	264.846	0.59863
265.247	0.02074	265.012	0.59737
265.445	0.021	265.195	0.59655
265.659	0.02016	265.376	0.59566
265.875	0.02054	265.568	0.59442
266.025	0.02072	265.786	0.59246
266.182	0.02082	266.028	0.59161
266.375	0.02105	266.2	0.5906
266.533	0.02077	266.331	0.58941
266.716	0.02097	266.498	0.58818
266.859	0.02115	266.672	0.58649
266.966	0.02049	266.853	0.58564
267.106	0.02034	267.028	0.58462
267.32	0.02016	267.16	0.58368
267.558	0.02021	267.307	0.58285
267.798	0.02062	267.521	0.58078
268.066	0.02039	267.715	0.57986
268.291	0.02003	267.928	0.5786
268.435	0.01981	268.198	0.57705
268.553	0.01971	268.415	0.57585
268.745	0.0196	268.566	0.57362
268.943	0.01955	268.715	0.57332
269.12	0.02026	268.954	0.57191
269.267	0.01973	269.142	0.57021
269.385	0.01996	269.262	0.56863
269.546	0.0191	269.38	0.56746
269.752	0.0196	269.493	0.56638
269.999	0.01948	269.659	0.56504
270.265	0.01899	269.889	0.56327
270.471	0.01925	270.142	0.56204
270.595	0.01899	270.334	0.56027
270.728	0.01907	270.512	0.55885
270.887	0.01965	270.68	0.55735
271.087	0.01943	270.843	0.55651
271.247	0.01983	271.013	0.55512
271.409	0.01935	271.164	0.55426
271.606	0.01912	271.313	0.55247
271.828	0.01907	271.505	0.55056
272.004	0.01945	271.715	0.54922
272.179	0.01902	271.87	0.5479
272.347	0.01872	272.06	0.54609
272.491	0.0192	272.38	0.54415
272.641	0.01841	272.595	0.54252
272.83	0.01839	272.75	0.54053
273.077	0.01897	272.901	0.53916
273.306	0.0179	273.05	0.53758
273.503	0.01796	273.147	0.53609
273.742	0.01872	273.311	0.5338
273.893	0.01836	273.507	0.53216
273.997	0.01796	273.745	0.53072
274.122	0.01841	273.871	0.52895
274.26	0.01796	274.028	0.52728
274.431	0.01803	274.216	0.52627
274.647	0.01801	274.402	0.52421
274.919	0.01778	274.637	0.52173
275.147	0.01783	274.873	0.52043
275.368	0.01828	275.035	0.51801
275.5	0.01778	275.183	0.51704
275.632	0.01778	275.341	0.51463
275.788	0.01775	275.501	0.51276
275.961	0.01818	275.707	0.5108
276.122	0.0178	275.959	0.50865
276.306	0.01755	276.172	0.506
276.544	0.01763	276.42	0.50412
276.772	0.01684	276.642	0.50205
276.975	0.0177	276.774	0.49961
277.146	0.01674	276.874	0.49715
277.319	0.01773	276.991	0.49549
277.477	0.01633	277.139	0.49291
277.628	0.01732	277.38	0.4904
277.743	0.01664	277.6	0.48744
277.928	0.01697	277.815	0.48549
278.123	0.01689	277.986	0.48331
278.339	0.01671	278.139	0.4798
278.507	0.01694	278.291	0.47782
278.694	0.01641	278.439	0.47603
278.913	0.01641	278.596	0.47294
279.17	0.01575	278.753	0.47069
279.385	0.01643	278.979	0.46832
279.534	0.01618	279.18	0.46484
279.634	0.01725	279.434	0.46176
279.748	0.01618	279.621	0.45967
279.922	0.01664	279.811	0.45599
280.075	0.01641	279.984	0.45366
280.3	0.0161	280.118	0.4513
280.504	0.01562	280.291	0.44825
280.752	0.01565	280.395	0.44586
280.956	0.01565	280.577	0.44285
281.108	0.01534	280.827	0.43915
281.266	0.0161	281.054	0.43585
281.404	0.01534	281.185	0.43387
281.558	0.01552	281.36	0.43117
281.671	0.01552	281.52	0.42816
281.902	0.01499	281.709	0.42513
282.174	0.01527	281.872	0.42111
282.416	0.01514	282.007	0.4181
282.669	0.01517	282.207	0.41416
282.879	0.01471	282.385	0.4118
283.018	0.01435	282.556	0.40856
283.173	0.01522	282.788	0.40542
283.342	0.01547	282.954	0.40309
283.491	0.01471	283.078	0.39976
283.665	0.01397	283.246	0.39542
283.762	0.01407	283.503	0.39165
283.934	0.01395	283.835	0.38743
284.098	0.0144	284.005	0.38408
284.349	0.01418	284.194	0.38041
284.585	0.01471	284.419	0.37612
284.82	0.01481	284.54	0.37333
284.989	0.01395	284.693	0.36963
285.077	0.0142	284.739	0.36759
285.253	0.01326	284.896	0.36406
285.404	0.01418	285.155	0.35923
285.61	0.01354	285.47	0.35473
285.895	0.01354	285.748	0.3496
286.128	0.01354	285.953	0.34553
286.317	0.01354	286.049	0.3421
286.484	0.01375	286.205	0.33767
286.645	0.01314	286.393	0.33288
286.766	0.01265	286.602	0.32887
286.911	0.0122	286.847	0.32461
287.055	0.01276	287.036	0.32003
287.289	0.01278	287.198	0.31541
287.544	0.01235	287.329	0.31171
287.747	0.01309	287.488	0.30708
287.884	0.01293	287.589	0.30376
288.079	0.01296	287.744	0.30008
288.233	0.0121	287.912	0.29695
288.372	0.01182	288.084	0.29242
288.527	0.01245	288.291	0.28836
288.702	0.0124	288.505	0.28368
288.824	0.01187	288.681	0.27968
288.953	0.01164	288.861	0.27504
289.184	0.0121	289.007	0.2718
289.396	0.01172	289.167	0.26718
289.657	0.01126	289.382	0.263
289.93	0.01162	289.58	0.25785
290.145	0.01116	289.766	0.25412
290.349	0.01151	289.938	0.24997
290.446	0.01075	290.1	0.24606
290.558	0.01111	290.231	0.24233
290.747	0.0106	290.395	0.23846
290.971	0.01131	290.573	0.23386
291.145	0.01083	290.798	0.22946
291.307	0.01134	290.979	0.22506
291.384	0.01088	291.147	0.22133
291.524	0.0106	291.341	0.21725
291.702	0.00979	291.52	0.21343
291.9	0.01065	291.733	0.20855
292.109	0.00976	291.948	0.20492
292.426	0.00948	292.196	0.20074
292.674	0.00946	292.36	0.19656
292.798	0.01019	292.49	0.19206
292.901	0.00966	292.568	0.18894
293.055	0.00913	292.716	0.18535
293.304	0.01045	292.919	0.18144
293.469	0.00921	293.119	0.17825
293.609	0.00903	293.26	0.17519
293.781	0.00898	293.443	0.1716
293.968	0.00926	293.668	0.16737
294.185	0.00898	293.892	0.16348
294.426	0.00893	294.116	0.15921
294.598	0.00875	294.288	0.15551
294.724	0.00806	294.509	0.15093
294.923	0.00817	294.669	0.14868
295.113	0.0085	294.868	0.14435
295.348	0.00801	295.024	0.14106
295.566	0.00829	295.128	0.13749
295.759	0.00794	295.234	0.13483
295.952	0.00784	295.358	0.13148
296.134	0.00776	295.531	0.128
296.29	0.00776	295.779	0.12459
296.397	0.00763	296.048	0.12199
296.488	0.00766	296.291	0.11746
296.616	0.00708	296.485	0.11456
296.79	0.00768	296.661	0.11162
297.03	0.00664	296.827	0.10803
297.303	0.00715	296.957	0.10508
297.533	0.00664	297.116	0.10162
297.742	0.00708	297.239	0.09899
297.921	0.00659	297.423	0.09561
298.05	0.00662	297.588	0.09275
298.227	0.00756	297.798	0.08972
298.393	0.00657	298.015	0.08735
298.573	0.00644	298.326	0.08323
298.79	0.00705	298.603	0.08054
298.971	0.00639	298.808	0.07775
299.156	0.00649	298.961	0.07531
299.331	0.00586	299.09	0.07261
299.509	0.00548	299.187	0.07049
299.69	0.0056	299.334	0.068
299.858	0.00571	299.497	0.06491
300.037	0.0053	299.694	0.06299
300.191	0.00555	299.885	0.06028
300.352	0.00522	300.069	0.05856
300.52	0.0052	300.266	0.05599
300.727	0.00535	300.418	0.0543
300.921	0.00517	300.64	0.05169
301.108	0.00535	300.827	0.0492
301.274	0.00462	301.008	0.04756
301.425	0.00497	301.179	0.04569
301.629	0.00517	301.384	0.04325
301.808	0.00573	301.583	0.04129
301.976	0.00487	301.81	0.03941
302.103	0.00477	301.952	0.03753
302.242	0.00454	302.103	0.03641
302.49	0.00418	302.246	0.03467
302.711	0.00512	302.385	0.03268
302.916	0.00517	302.57	0.031
303.161	0.00467	302.817	0.02968
303.355	0.00462	303.041	0.02824
303.526	0.00449	303.253	0.02651
303.718	0.00426	303.451	0.02529
303.915	0.00456	303.633	0.02389
304.125	0.00424	303.771	0.02265
304.27	0.00332	303.902	0.02169
304.454	0.00451	304.104	0.02072
304.658	0.00451	304.344	0.01914
304.815	0.0038	304.577	0.01848
305.048	0.00421	304.791	0.01668
305.205	0.00406	304.959	0.01606
305.396	0.00426	305.114	0.01502
305.522	0.00398	305.224	0.01426
305.69	0.00439	305.33	0.01381
305.905	0.00449	305.482	0.01298
306.055	0.00365	305.669	0.01206
306.235	0.0038	305.866	0.01104
306.452	0.00416	306.045	0.01051
306.705	0.00434	306.198	0.01035
306.906	0.00434	306.441	0.00917
307.097	0.00416	306.625	0.00847
307.242	0.00342	306.807	0.00817
307.346	0.00365	306.991	0.00766
307.475	0.00363	307.164	0.00687
307.628	0.0035	307.343	0.00702
307.831	0.0035	307.501	0.0063
308.069	0.00335	307.655	0.00604
308.287	0.00337	307.825	0.00536
308.521	0.00322	308.029	0.00509
308.675	0.00406	308.242	0.0049
308.816	0.0034	308.474	0.00474
308.965	0.0034	308.699	0.00415
309.077	0.00284	308.881	0.00372
309.221	0.00309	309.063	0.00411
309.402	0.00317	309.204	0.0037
309.62	0.00398	309.338	0.00352
309.893	0.00299	309.511	0.00367
310.161	0.00271	309.682	0.00303
310.402	0.00325	309.854	0.00324
310.578	0.00312	309.99	0.00266
310.704	0.00314	310.168	0.00233
310.776	0.00266	310.381	0.00308
310.865	0.00294	310.56	0.00239
310.943	0.00304	310.77	0.0025
311.105	0.00271	310.943	0.00257
311.376	0.00304	311.184	0.00249
311.634	0.00304	311.355	0.00195
311.896	0.00266	311.538	0.00207
312.139	0.00218	311.747	0.00228
312.35	0.00276	311.902	0.00217
312.517	0.00304	312.034	0.00191
312.626	0.00297	312.207	0.00273
312.709	0.00276	312.361	0.00204
312.819	0.00317	312.515	0.00164
313.07	0.00304	312.705	0.00244
313.39	0.00358	312.86	0.00198
313.63	0.00297	313.042	0.00169
313.861	0.00385	313.244	0.00182
314.009	0.00325	313.425	0.00228
314.155	0.00294	313.612	0.00196
314.303	0.00297	313.829	0.00211
314.475	0.00309	314.066	0.00203
314.605	0.00309	314.263	0.00212
314.701	0.00241	314.455	0.00177
314.829	0.00304	314.628	0.00172
315.061	0.0032	314.773	0.00174
315.355	0.00266	314.949	0.00199
315.687	0.00358	315.184	0.00147
315.924	0.00259	315.378	0.00207
316.11	0.00312	315.566	0.0014
316.286	0.0034	315.791	0.00201
316.406	0.00317	315.962	0.00144
316.479	0.00398	316.073	0.00191
316.576	0.0035	316.196	0.0019
316.712	0.00368	316.335	0.00148
316.918	0.00284	316.512	0.00167
317.137	0.00314	316.756	0.00155
317.326	0.00309	316.973	0.0019
317.515	0.00266	317.13	0.00193
317.7	0.00373	317.298	0.00158
317.88	0.00309	317.503	0.00195
318.089	0.00254	317.678	0.00171
318.289	0.00307	317.83	0.00172
318.478	0.0034	317.99	0.00179
318.659	0.00327	318.152	0.00159
318.797	0.0032	318.381	0.00137
320.082	0.00287	318.617	0.00174
320.152	0.0032	318.851	0.00112
320.06	0.00266	320.063	0.0018

## Sheet: Figure3b
x	y	x	y	x	y	x	y	x	y
-18000.5	0.00612	-18000.4	-0.12684	-18000.5	-0.24187	-18000.5	-0.34653	-18000.4	-0.50986
-17000.4	0.00538	-17000.4	-0.12865	-17000.4	-0.24367	-17000.4	-0.34829	-17000.4	-0.51204
-16000.4	0.00462	-16000.4	-0.13046	-16000.4	-0.2464	-16000.4	-0.35077	-16000.4	-0.51383
-15000.4	0.00372	-15000.4	-0.13224	-15000.4	-0.2488	-15000.4	-0.35275	-15000.4	-0.5166
-14000.4	0.00292	-14000.4	-0.13483	-14000.4	-0.25161	-14000.4	-0.3557	-14000.4	-0.52027
-13000.3	0.00209	-13000.3	-0.13679	-13000.3	-0.25492	-13000.3	-0.359	-13000.4	-0.52414
-12000.3	0.0012	-12000.3	-0.13919	-12000.3	-0.25753	-12000.3	-0.36203	-12000.3	-0.52694
-11000.2	0.000422169	-11000.2	-0.14106	-11000.2	-0.26062	-11000.2	-0.36421	-11000.2	-0.52984
-10000.2	-0.000305027	-10000.2	-0.14274	-10000.2	-0.26303	-10000.2	-0.36667	-10000.2	-0.53242
-9000.11	-0.00101	-9000.11	-0.14465	-9000.11	-0.26552	-9000.11	-0.36913	-9000.14	-0.53482
-8000.11	-0.00166	-8000.1	-0.14568	-8000.1	-0.2678	-8000.11	-0.37159	-8000.08	-0.53758
-7000.03	-0.00233	-7000.03	-0.14806	-7000.01	-0.27027	-7000.02	-0.37373	-7000.04	-0.53972
-6000.02	-0.00285	-6000.02	-0.14899	-6000.02	-0.27231	-6000.02	-0.37531	-5999.99	-0.54179
-4999.96	-0.00326	-4999.96	-0.14931	-4999.96	-0.27447	-4999.96	-0.37694	-4999.98	-0.54388
-3999.92	-0.00368	-3999.93	-0.15012	-3999.93	-0.27599	-3999.93	-0.37893	-3999.9	-0.54543
-2999.87	-0.00384	-2999.86	-0.14912	-2999.86	-0.27754	-2999.86	-0.38	-2999.9	-0.54642
-1999.83	-0.00382	-1999.83	-0.14752	-1999.83	-0.27846	-1999.83	-0.38075	-1999.8	-0.54715
-999.753	-0.00322	-999.793	-0.14366	-999.76	-0.2778	-999.768	-0.38036	-999.789	-0.54545
-699.695	-0.00297	-699.699	-0.14158	-699.697	-0.2773	-699.625	-0.37876	-699.701	-0.54336
-399.706	-0.00247	-399.706	-0.13845	-399.71	-0.2749	-399.699	-0.37623	-399.697	-0.53872
-99.6188	-0.00168	-99.6241	-0.12947	-99.6152	-0.26103	-99.6241	-0.35125	-99.6062	-0.49607
-70.0029	-0.00157	-70.0032	-0.127	-70.0024	-0.25216	-70.0033	-0.33472	-70.0035	-0.46626
-40.0011	-0.0014	-40.0015	-0.1188	-40.0017	-0.22857	-40.0017	-0.29137	-40.0014	-0.3928
-10.0008	-0.00105	-10.0006	-0.08112	-10.0009	-0.13449	-10.0006	-0.15951	-10.0005	-0.20559
-8.00062	-0.000985636	-8.00079	-0.07423	-8.00055	-0.12208	-8.0008	-0.14452	-8.00208	-0.18667
-6.00131	-0.000901986	-6.00097	-0.06622	-6.00139	-0.10761	-6.00154	-0.12796	-6.00066	-0.16561
-4.00048	-0.000803938	-4.00057	-0.05605	-4.00039	-0.09156	-4.00088	-0.11006	-4.00101	-0.14327
-2.00064	-0.000679775	-2.00097	-0.04403	-2.00115	-0.07337	-2.00059	-0.09002	-2.00109	-0.11866
-0.00051142	-0.00043717	-0.00049714	-0.02836	-0.00102	-0.05232	-0.00093346	-0.068	-0.00095492	-0.09197
1.99965	7.27886e-05	1.99939	-0.00818	1.99922	-0.02759	1.99927	-0.04282	1.99932	-0.06205
3.99897	0.000492194	3.99941	0.01405	3.99939	0.000720556	3.9993	-0.01455	3.9995	-0.02883
5.99984	0.000648725	5.99916	0.03446	5.99929	0.02952	5.99994	0.01533	5.99979	0.00613
7.99952	0.000738021	7.99965	0.05109	7.99973	0.05606	7.99933	0.04421	7.99977	0.041
9.99958	0.00083835	9.99982	0.06421	10.0005	0.07964	9.99963	0.07099	9.99993	0.07408
40.0015	0.00124	40.0012	0.11875	40.0013	0.22488	40.0012	0.27975	40.0014	0.36609
70.0026	0.00151	70.003	0.12783	70.0027	0.25187	70.0026	0.33308	70.0029	0.45985
100.004	0.00164	100.004	0.13158	100.004	0.26181	100.004	0.3515	100.004	0.49414
400.28	0.00254	400.243	0.14107	400.282	0.27676	400.293	0.37769	400.287	0.54001
700.319	0.00307	700.318	0.14427	700.316	0.27906	700.319	0.38108	700.319	0.54495
1000.4	0.00341	1000.39	0.1465	1000.39	0.2799	1000.39	0.38251	1000.4	0.54709
2000.33	0.00401	2000.3	0.15131	2000.33	0.28089	2000.33	0.38361	2000.33	0.54897
3000.38	0.00401	3000.39	0.15275	3000.38	0.28098	3000.39	0.38319	3000.39	0.54873
4000.45	0.00388	4000.45	0.15333	4000.45	0.27943	4000.46	0.38195	4000.45	0.54713
5000.49	0.00351	5000.48	0.15362	5000.49	0.27752	5000.49	0.38022	5000.49	0.54583
6000.53	0.00304	6000.55	0.15254	6000.55	0.27586	6000.54	0.3788	6000.55	0.54416
7000.54	0.00243	7000.54	0.15177	7000.55	0.27346	7000.55	0.37658	7000.54	0.5416
8000.62	0.0018	8000.64	0.15051	8000.63	0.27103	8000.6	0.37458	8000.62	0.54001
9000.61	0.00119	9000.63	0.14819	9000.61	0.26931	9000.63	0.37237	9000.6	0.53762
10000.7	0.000369791	10000.7	0.14671	10000.7	0.26696	10000.6	0.37013	10000.7	0.53522
11000.6	-0.000513334	11000.6	0.14484	11000.6	0.26456	11000.6	0.3679	11000.6	0.5328
12000.6	-0.00129	12000.6	0.14323	12000.6	0.26181	12000.6	0.36511	12000.6	0.53
13000.6	-0.00199	13000.6	0.14098	13000.6	0.25903	13000.6	0.36249	13000.6	0.52722
14000.6	-0.00294	14000.6	0.1387	14000.6	0.25632	14000.6	0.36024	14000.6	0.52447
15000.6	-0.00374	15000.6	0.13604	15000.6	0.25326	15000.6	0.35693	15000.6	0.52115
16000.6	-0.00463	16000.6	0.13362	16000.6	0.2506	16000.6	0.35493	16000.6	0.51879
17000.6	-0.00554	17000.6	0.13198	17000.6	0.2479	17000.6	0.3529	17000.6	0.51634
18000.6	-0.00661	18000.6	0.12861	18000.6	0.24557	18000.6	0.35055	18000.6	0.51412
17000.6	-0.00563	17000.6	0.13142	17000.6	0.24793	17000.6	0.35191	17000.6	0.5163
16000.6	-0.0048	16000.6	0.13406	16000.6	0.25032	16000.6	0.35494	16000.6	0.51881
15000.6	-0.00394	15000.6	0.13618	15000.6	0.25289	15000.6	0.35747	15000.6	0.52109
14000.6	-0.00302	14000.6	0.13835	14000.6	0.25602	14000.6	0.36021	14000.6	0.52507
13000.5	-0.00222	13000.5	0.14144	13000.5	0.25907	13000.5	0.36316	13000.6	0.52795
12000.5	-0.00133	12000.5	0.14372	12000.5	0.26166	12000.5	0.36548	12000.5	0.53059
11000.4	-0.000566005	11000.5	0.14541	11000.4	0.26395	11000.4	0.3682	11000.5	0.53334
10000.4	0.000177302	10000.4	0.14682	10000.4	0.2669	10000.4	0.37028	10000.4	0.53537
9000.32	0.000813893	9000.34	0.14854	9000.32	0.26866	9000.31	0.37275	9000.34	0.53779
8000.32	0.0015	8000.29	0.14987	8000.31	0.27148	8000.32	0.37437	8000.29	0.54011
7000.23	0.00205	7000.25	0.15033	7000.22	0.27346	7000.23	0.37637	7000.27	0.54174
6000.24	0.00259	6000.21	0.15132	6000.23	0.2756	6000.23	0.37806	6000.21	0.54378
5000.18	0.00307	5000.22	0.15143	5000.18	0.27745	5000.17	0.37942	5000.21	0.54541
4000.14	0.0034	4000.12	0.1521	4000.15	0.27897	4000.15	0.38122	4000.11	0.54687
3000.08	0.00357	3000.11	0.15055	3000.08	0.28022	3000.08	0.38203	3000.11	0.54794
2000.05	0.00354	2000.02	0.14979	2000.05	0.28132	2000.05	0.3828	2000.02	0.54851
999.975	0.00309	1000.01	0.14498	999.979	0.28022	999.971	0.38186	1000	0.54672
699.715	0.00276	699.638	0.14281	699.64	0.27937	699.72	0.38076	699.69	0.5452
399.635	0.00234	399.629	0.13977	399.627	0.27687	399.631	0.37808	399.554	0.54034
99.5436	0.00159	99.5383	0.13087	99.5508	0.26301	99.5436	0.35302	99.6188	0.49712
70.001	0.00146	70.0002	0.12809	70.0013	0.25403	70.0008	0.33658	70.0009	0.46723
39.9994	0.00132	39.9993	0.1199	39.9994	0.23033	39.9991	0.2932	39.9989	0.39344
9.99866	0.001	9.99913	0.08203	9.99867	0.13543	9.99903	0.16009	9.99853	0.20623
8.00014	0.000927753	8.00034	0.07518	7.99957	0.12311	7.99972	0.14517	8.00005	0.18703
5.99977	0.000889574	6.00009	0.06711	5.99981	0.1086	5.99963	0.12852	5.99935	0.16604
3.99993	0.000773941	3.99972	0.05683	3.9995	0.09224	3.99901	0.11038	3.99999	0.14341
1.99994	0.000662578	1.99956	0.04467	1.99937	0.07405	1.99926	0.09053	1.99955	0.11893
-5.368e-05	0.000456178	-0.00038268	0.02887	-0.00052572	0.05294	-0.00059728	0.06826	-0.00023248	0.09219
-2.00052	-3.28338e-05	-2.00091	0.00864	-2.0005	0.028	-2.00056	0.04318	-2.00033	0.06249
-4.00072	-0.000334573	-4.00035	-0.01368	-4.00068	-0.000668134	-4.00043	0.01479	-4.00075	0.02928
-6.00082	-0.000508218	-6.00096	-0.03418	-6.00082	-0.02957	-6.00033	-0.01512	-6.00104	-0.00566
-8.00081	-0.000597297	-8.0007	-0.05074	-8.0011	-0.05626	-8.0012	-0.04384	-8.00075	-0.04039
-10.0009	-0.000681852	-10.0015	-0.06385	-10.0004	-0.07987	-10.0011	-0.07084	-10.0007	-0.07341
-29.8961	-0.000806464	-40.003	-0.11832	-40.0029	-0.22524	-40.0037	-0.2799	-40.0036	-0.36589
-58.7102	-0.000974589	-70.0047	-0.12678	-70.0046	-0.25264	-70.0051	-0.33305	-70.0045	-0.45992
-87.5295	-0.00107	-100.006	-0.13008	-100.006	-0.26252	-100.006	-0.35192	-100.006	-0.49452
-400.357	-0.00225	-400.413	-0.14039	-400.413	-0.27751	-400.35	-0.37812	-400.353	-0.54022
-700.387	-0.00274	-700.378	-0.1438	-700.38	-0.27967	-700.373	-0.38152	-700.375	-0.54505
-1000.46	-0.00301	-1000.46	-0.14631	-1000.45	-0.28082	-1000.46	-0.38284	-1000.46	-0.54702
-2000.09	-0.0035	-2000.1	-0.15055	-2000.11	-0.28127	-2000.09	-0.38363	-2000.09	-0.54895
-3000.16	-0.00354	-3000.19	-0.15215	-3000.16	-0.28154	-3000.15	-0.38307	-3000.16	-0.54824
-4000.23	-0.00335	-4000.2	-0.15262	-4000.19	-0.27907	-4000.23	-0.38233	-4000.23	-0.54719
-5000.27	-0.00292	-5000.3	-0.15206	-5000.3	-0.278	-5000.26	-0.38051	-5000.27	-0.54545
-6000.34	-0.00242	-6000.31	-0.15227	-6000.3	-0.2758	-6000.33	-0.37862	-6000.3	-0.54383
-7000.32	-0.00195	-7000.36	-0.15014	-7000.36	-0.27342	-7000.33	-0.37693	-7000.36	-0.54191
-8000.42	-0.0013	-8000.38	-0.14952	-8000.39	-0.27166	-8000.42	-0.37479	-8000.38	-0.53971
-9000.38	-0.000697448	-9000.42	-0.14802	-9000.44	-0.26878	-9000.38	-0.37253	-9000.44	-0.53713
-10000.5	7.42483e-05	-10000.4	-0.14611	-10000.4	-0.26625	-10000.5	-0.37021	-10000.4	-0.53502
-11000.4	0.000856354	-11000.4	-0.14409	-11000.4	-0.26396	-11000.4	-0.36772	-11000.4	-0.53264
-12000.4	0.00163	-12000.4	-0.14242	-12000.4	-0.26153	-12000.4	-0.36544	-12000.4	-0.52997
-13000.4	0.0025	-13000.4	-0.1404	-13000.4	-0.25853	-13000.4	-0.36263	-13000.4	-0.5274
-14000.4	0.00339	-14000.4	-0.1385	-14000.4	-0.2559	-14000.4	-0.36068	-14000.4	-0.52473
-15000.4	0.00424	-15000.4	-0.1354	-15000.4	-0.25236	-15000.4	-0.35747	-15000.4	-0.52113
-16000.4	0.00508	-16000.4	-0.13306	-16000.4	-0.25013	-16000.4	-0.35583	-16000.4	-0.51939
-17000.4	0.0059	-17000.4	-0.13088	-17000.4	-0.24766	-17000.4	-0.35393	-17000.4	-0.51703
-18000.4	0.00681	-18000.4	-0.12906	-18000.4	-0.24517	-18000.4	-0.35184	-18000.4	-0.51518

## Sheet: Figure 3c
x	y	x	y	x	y	x	y	x	y	x	y	x	y	x	y	x	y
224.5	9.27601e-07	624	-2.90574e-07	1012.3	1.22935e-06	1485.5	1.49013e-07	1855.8	-2.23519e-08	2231.1	1.49013e-08	2626.7	-6.18402e-07	3035	1.78815e-07	3452	-2.57047e-07
228.5	9.79759e-07	630	-2.68223e-07	1018.5	1.19583e-06	1492	1.45287e-07	1862.1	-1.49013e-08	2237.1	3.72532e-09	2632.8	-6.10951e-07	3040	1.89991e-07	3458	-2.60772e-07
234.9	1.03564e-06	636.4	-1.93716e-07	1024.9	1.20328e-06	1498	1.56463e-07	1868.5	-7.45064e-09	2243	-1.11759e-08	2638.8	-6.03501e-07	3046	1.89991e-07	3463	-2.64497e-07
238.8	1.15298e-06	642.8	-1.37837e-07	1031.2	1.22935e-06	1504.3	1.7509e-07	1875	3.72532e-09	2250.3	-2.60771e-08	2644.9	-5.9605e-07	3053	1.97441e-07	3468	-2.60772e-07
246.6	1.28151e-06	648.9	-9.6858e-08	1031.2	1.26661e-06	1511.2	1.89991e-07	1881.2	1.86266e-08	2256.4	-3.35278e-08	2651	-6.03501e-07	3058	1.89991e-07	3474	-2.53322e-07
251.9	1.42121e-06	655.3	-5.21543e-08	1037.4	1.34111e-06	1517.1	2.19793e-07	1887.4	1.86266e-08	2262.4	-3.35278e-08	2656.9	-6.03501e-07	3064	1.89991e-07	3480	-2.3842e-07
257.4	1.43983e-06	661.4	-1.11759e-08	1050	1.38582e-06	1523.5	2.83124e-07	1893.5	2.98025e-08	2268.4	-3.35278e-08	2662.9	-5.9605e-07	3069	2.01167e-07	3485	-2.19793e-07
264.3	1.47336e-06	667.7	-1.11759e-08	1050	1.36346e-06	1529.4	3.53904e-07	1899.8	3.72531e-08	2274.4	-7.45064e-09	2669.3	-5.886e-07	3075	2.08617e-07	3491	-2.01167e-07
269.3	1.50689e-06	674.1	-1.86266e-08	1056.5	1.37091e-06	1537.4	4.84291e-07	1907.3	6.33304e-08	2280.3	2.98025e-08	2675.1	-5.77424e-07	3080	2.12342e-07	3496	-1.86265e-07
275.2	1.44542e-06	680.3	-4.09784e-08	1069	1.36719e-06	1543.6	6.22127e-07	1913.5	9.6858e-08	2287.3	6.33304e-08	2681.2	-5.73698e-07	3088	2.27244e-07	3502	-1.67639e-07
280.2	1.3467e-06	686.6	-7.45063e-08	1069	1.32249e-06	1549.5	7.71139e-07	1919.7	1.45287e-07	2293.3	8.56821e-08	2687.1	-5.66248e-07	3094	2.53322e-07	3506	-1.63914e-07
287.5	1.4715e-06	692.8	-8.56821e-08	1075.4	1.32249e-06	1555.8	1.00211e-06	1925.6	2.23518e-07	2299.3	1.37837e-07	2693.3	-5.43896e-07	3099	2.75673e-07	3512	-1.56463e-07
291.8	1.65031e-06	699.2	-5.96051e-08	1082	1.34484e-06	1563.9	1.31503e-06	1931.9	2.98025e-07	2305.6	1.97441e-07	2699.3	-5.14094e-07	3105	2.98025e-07	3516	-1.41562e-07
299.4	1.7304e-06	705.7	-5.96051e-08	1088	1.35229e-06	1570	1.73972e-06	1940.2	3.98608e-07	2311.9	2.71948e-07	2705.2	-4.80566e-07	3112	3.16651e-07	3522	-1.11759e-07
303.5	1.98746e-06	705.7	-7.0781e-08	1094.7	1.40444e-06	1576.1	2.3693e-06	1946.2	5.62522e-07	2318.2	3.61355e-07	2711.6	-4.35861e-07	3117	3.46454e-07	3529	-6.70557e-08
310.7	1.97814e-06	711.7	-5.21543e-08	1100.9	1.42679e-06	1582.2	3.19631e-06	1952.4	8.08392e-07	2324	4.47037e-07	2717.7	-3.72531e-07	3123	3.79981e-07	3534	-1.49013e-08
314.5	2.12157e-06	717.9	0	1107.5	1.47895e-06	1588.4	4.35489e-06	1958.4	1.13995e-06	2330.1	5.47621e-07	2723.4	-3.20377e-07	3130	4.2096e-07	3539	5.21543e-08
322.7	2.28362e-06	724.5	1.49013e-08	1114.4	1.58698e-06	1596.2	5.7705e-06	1964.6	1.57953e-06	2336.4	7.00358e-07	2729.8	-2.60772e-07	3135	4.65663e-07	3543	1.15484e-07
327.6	2.44194e-06	730.7	9.31327e-08	1120.7	1.77325e-06	1602.4	7.47296e-06	1972.8	2.15696e-06	2342.6	9.16425e-07	2735.4	-1.60188e-07	3141	5.14094e-07	3543	2.04892e-07
333.8	2.61889e-06	737.2	1.97441e-07	1127.2	2.0452e-06	1608.5	9.09722e-06	1979	3.0026e-06	2348.8	1.20328e-06	2735.4	-3.35278e-08	3146	5.886e-07	3554	3.16651e-07
340.3	2.7083e-06	743.3	2.68223e-07	1133.9	2.3693e-06	1614.7	1.00248e-05	1985.1	4.1202e-06	2355.1	1.51993e-06	2741.7	1.11759e-07	3152	6.81732e-07	3554	4.39586e-07
345.9	2.95417e-06	749.7	4.69388e-07	1139.9	2.76418e-06	1620.9	9.53308e-06	1991.2	5.70345e-06	2360.8	1.91109e-06	2747.8	2.98025e-07	3159	7.9349e-07	3560	5.77424e-07
351.8	3.26151e-06	756.1	8.27018e-07	1146.2	3.30062e-06	1628.1	7.3016e-06	1997.4	7.56609e-06	2367.3	2.41028e-06	2753.8	5.2527e-07	3164	9.23876e-07	3566	7.45062e-07
357.1	3.82404e-06	762.5	1.40817e-06	1152.3	3.98609e-06	1634.6	3.42728e-06	2005.1	9.76777e-06	2373.1	3.08083e-06	2759.8	7.89765e-07	3170	1.10269e-06	3570	9.35052e-07
364.4	4.47969e-06	768.8	2.34695e-06	1159.9	4.93976e-06	1640.7	-1.05799e-06	2011.4	1.17347e-05	2379.5	4.03452e-06	2765.9	1.1474e-06	3175	1.31503e-06	3576	1.14367e-06
369.1	5.30857e-06	775.3	3.99727e-06	1166.1	6.29949e-06	1646.8	-5.28994e-06	2017.7	1.27406e-05	2385.7	5.16701e-06	2772	1.63914e-06	3182	1.56463e-06	3582	1.36346e-06
376.1	6.61987e-06	781.3	6.6385e-06	1172	8.15099e-06	1653.2	-8.02061e-06	2023.7	1.20551e-05	2391.6	6.57144e-06	2778.2	2.24264e-06	3187	1.87755e-06	3588	1.56463e-06
380.6	8.77684e-06	788.8	1.12616e-05	1178.2	1.07624e-05	1659.4	-9.30583e-06	2029.9	9.54053e-06	2397.9	8.14727e-06	2783.9	2.95417e-06	3194	2.21656e-06	3592	1.72482e-06
388.2	1.21408e-05	794.7	1.88538e-05	1184.2	1.44467e-05	1665.6	-9.36544e-06	2037	5.53581e-06	2403.9	9.77895e-06	2790.9	3.81473e-06	3200	2.62634e-06	3598	1.81422e-06
392.5	1.72668e-05	800.9	2.69712e-05	1192.4	1.97181e-05	1671.9	-8.64646e-06	2043.6	7.41336e-07	2410.1	1.10381e-05	2796.9	4.70507e-06	3206	2.93554e-06	3603	1.77325e-06
400.1	2.34285e-05	807.2	3.56364e-05	1198.5	2.61144e-05	1678.1	-7.50649e-06	2049.8	-3.7104e-06	2416.5	1.15261e-05	2802.7	5.50973e-06	3212	3.08083e-06	3608	1.57953e-06
405.1	2.54438e-05	813.3	3.8624e-05	1204.6	3.25853e-05	1685.5	-6.29204e-06	2055.8	-6.98867e-06	2422.6	1.07401e-05	2805	6.10951e-06	3218	3.00632e-06	3613	1.23308e-06
411.6	1.7116e-05	819.6	3.22873e-05	1210.8	3.65118e-05	1691.4	-5.22661e-06	2062.8	-8.74331e-06	2428.8	8.44902e-06	2811	6.21009e-06	3223	2.69712e-06	3620	7.26435e-07
418	-2.64311e-06	827.7	1.66633e-05	1217	3.38519e-05	1697.8	-4.36607e-06	2069	-9.39897e-06	2435.2	4.68644e-06	2817	5.65129e-06	3230	2.17558e-06	3626	9.31327e-08
423.9	-2.24822e-05	834	9.31326e-07	1225.4	2.31006e-05	1704.3	-3.68433e-06	2075.1	-9.18662e-06	2441.1	1.86266e-08	2823	4.38097e-06	3235	1.4566e-06	3630	-5.28995e-07
429.4	-3.25686e-05	840.1	-1.25915e-05	1231.5	5.31974e-06	1710.5	-3.09946e-06	2081.3	-8.45647e-06	2441.1	-4.25431e-06	2828	2.60772e-06	3241	5.99775e-07	3636	-1.16602e-06
435.5	-3.09425e-05	845.9	-2.00012e-05	1237	-1.20551e-05	1716.9	-2.64125e-06	2087.3	-7.58099e-06	2447.6	-7.82317e-06	2834	3.91157e-07	3247	-1.49013e-07	3641	-1.70992e-06
442.6	-2.20967e-05	852.2	-2.20203e-05	1244	-2.61628e-05	1724	-2.26872e-06	2093.7	-6.64595e-06	2453.6	-1.01887e-05	2840	-1.70619e-06	3247	-8.27018e-07	3648	-2.1197e-06
447.3	-1.35825e-05	860.7	-2.05786e-05	1250.2	-3.25518e-05	1730.2	-2.0005e-06	2099.9	-5.77795e-06	2459.9	-1.12989e-05	2847	-3.56139e-06	3253	-1.34484e-06	3653	-2.38793e-06
454.2	-7.97032e-06	866.9	-1.74307e-05	1256.5	-3.32671e-05	1736.7	-1.7807e-06	2106.5	-5.00682e-06	2466.4	-1.13622e-05	2854	-4.87643e-06	3259	-1.66894e-06	3658	-2.50341e-06
459	-4.56724e-06	873	-1.41897e-05	1264.9	-2.99999e-05	1742.9	-1.61678e-06	2112.7	-4.36607e-06	2472.4	-1.07587e-05	2860	-5.64012e-06	3266	-1.8403e-06	3664	-2.51086e-06
466.9	-2.57792e-06	879.1	-1.11126e-05	1270.9	-2.5008e-05	1749.2	-1.48267e-06	2118.7	-3.81099e-06	2478.7	-9.74914e-06	2866	-5.98657e-06	3270	-1.89618e-06	3670	-2.44753e-06
471.2	-1.46032e-06	885.4	-8.70979e-06	1277.4	-1.99416e-05	1756.3	-1.35974e-06	2124.9	-3.39003e-06	2484.9	-8.67626e-06	2873	-6.01265e-06	3277	-1.8701e-06	3675	-2.3395e-06
478.9	-7.97216e-07	893.5	-6.87691e-06	1283.7	-1.57097e-05	1762.5	-1.25543e-06	2131.3	-3.09946e-06	2491.6	-7.64063e-06	2880	-5.81148e-06	3282	-1.79932e-06	3680	-2.19421e-06
483.5	-5.45759e-07	899.7	-5.51346e-06	1289.9	-1.21929e-05	1769.1	-1.17347e-06	2137.7	-2.92809e-06	2498.3	-6.66085e-06	2884	-5.4613e-06	3289	-1.69874e-06	3685	-2.04147e-06
490.5	-3.11064e-07	905.8	-4.48155e-06	1296.4	-9.57033e-06	1775.6	-1.11014e-06	2144.1	-2.7232e-06	2504.3	-5.82638e-06	2891	-5.08505e-06	3296	-1.57953e-06	3692	-1.885e-06
496.6	4.8429e-08	912.2	-3.74021e-06	1302.5	-7.6108e-06	1781.8	-1.07662e-06	2150.3	-2.48851e-06	2510.6	-5.09623e-06	2899	-4.69762e-06	3301	-1.44915e-06	3697	-1.73599e-06
503	3.14789e-07	919.9	-3.10691e-06	1310.4	-6.13186e-06	1788.4	-1.04681e-06	2156.3	-2.31715e-06	2518.9	-4.48528e-06	2905	-4.37725e-06	3307	-1.32621e-06	3703	-1.60188e-06
508.1	4.11646e-07	926	-2.63007e-06	1316.8	-5.10368e-06	1795	-1.02446e-06	2162.8	-2.19049e-06	2524.9	-4.00099e-06	2911	-4.0755e-06	3314	-1.21445e-06	3707	-1.4864e-06
514.6	3.74393e-07	932.3	-2.23891e-06	1323.2	-4.29901e-06	1801.5	-9.98385e-07	2168.8	-2.07128e-06	2531.2	-3.61355e-06	2917	-3.7104e-06	3319	-1.08779e-06	3712	-1.38582e-06
521.6	4.50762e-07	938.7	-1.93344e-06	1329.7	-3.7253e-06	1808.2	-9.64857e-07	2175.3	-1.96324e-06	2537.3	-3.28572e-06	2923	-3.33415e-06	3326	-9.64857e-07	3717	-1.30386e-06
526.1	4.26548e-07	944.9	-1.68756e-06	1335.8	-3.26337e-06	1814.4	-9.53682e-07	2181.6	-1.86265e-06	2543.8	-3.02868e-06	2930	-3.04358e-06	3331	-8.60546e-07	3723	-1.24053e-06
532.9	4.86154e-07	952.1	-1.4864e-06	1342.4	-2.94299e-06	1821.4	-9.83484e-07	2187.8	-1.78815e-06	2552.2	-2.84614e-06	2935	-2.79771e-06	3337	-7.74864e-07	3728	-1.1921e-06
538.4	6.07226e-07	958.3	-1.34484e-06	1348.9	-2.6934e-06	1827.4	-1.02074e-06	2194.1	-1.72482e-06	2558.5	-2.68595e-06	2942	-2.58164e-06	3343	-7.04084e-07	3733	-1.1325e-06
546.3	5.3272e-07	964.7	-1.24053e-06	1356.3	-2.49596e-06	1834.1	-1.03191e-06	2200	-1.69874e-06	2564.9	-2.55184e-06	2948	-2.38793e-06	3349	-6.40754e-07	3738	-1.06917e-06
551.2	5.15956e-07	971	-1.09897e-06	1362.8	-2.29107e-06	1840.6	-1.00211e-06	2206.5	-1.67266e-06	2571.3	-2.44008e-06	2956	-2.25754e-06	3357	-5.81149e-07	3743	-1.01701e-06
557.6	7.30161e-07	977.2	-9.76033e-07	1369.1	-2.16441e-06	1847.1	-9.72308e-07	2213	-1.63914e-06	2577.4	-2.3544e-06	2961	-2.14951e-06	3363	-5.14094e-07	3748	-9.64857e-07
562.7	7.26435e-07	984.2	-8.97799e-07	1375.6	-2.09363e-06	1853.7	-9.27601e-07	2218.9	-1.61306e-06	2583.6	-2.27989e-06	2967	-2.05265e-06	3368	-4.58213e-07	3755	-9.23876e-07
570.3	5.58797e-07	990.8	-8.08392e-07	1382.1	-2.05637e-06	1860.3	-9.05249e-07	2225.3	-1.59443e-06	2591.7	-2.21284e-06	2973	-1.94834e-06	3374	-4.2096e-07	3759	-9.127e-07
575.8	7.73001e-07	996.9	-7.00358e-07	1388.4	-2.02657e-06	1866.7	-9.08974e-07	2231.6	-1.57953e-06	2598	-2.15323e-06	2980	-1.85148e-06	3380	-3.83707e-07	3765	-8.94073e-07
581.9	9.64857e-07	1003.2	-6.07226e-07	1395.8	-1.97442e-06	1873.4	-9.08974e-07	2237.6	-1.5609e-06	2604.3	-2.11225e-06	2986	-1.77697e-06	3387	-3.27827e-07	3770	-8.5682e-07
587.3	9.51815e-07	1009.5	-5.17819e-07	1402	-1.91481e-06	1879.5	-8.90348e-07	2244	-1.54973e-06	2610.4	-2.09735e-06	2992	-1.71364e-06	3393	-2.60772e-07	3775	-8.15842e-07
594.4	9.33189e-07	1016.2	-3.94883e-07	1408.7	-1.87383e-06	1886.5	-8.97799e-07	2250.2	-1.5311e-06	2618.1	-2.075e-06	2999	-1.65776e-06	3398	-2.30969e-07	3781	-7.78589e-07
600.8	9.35052e-07	1022.7	-2.90574e-07	1415.2	-1.87383e-06	1893.1	-9.2015e-07	2256.4	-1.5311e-06	2624.4	-2.0303e-06	3006	-1.63168e-06	3404	-2.23518e-07	3786	-7.48787e-07
		1028.9	-2.86849e-07	1421.5	-1.86638e-06	1899.4	-9.31326e-07	2262.9	-1.52738e-06	2630.9	-1.99304e-06	3011	-1.62423e-06	3412	-2.23518e-07	3792	-7.18985e-07
		1035.4	-3.50179e-07	1428.7	-1.80677e-06	1906	-9.46227e-07	2268.8	-1.51248e-06	2637.1	-1.96697e-06	3017	-1.60188e-06	3418	-2.23518e-07	3796	-7.15259e-07
		1041.9	-4.02333e-07	1435.3	-1.75834e-06			2275.2	-1.50875e-06	2643.3	-1.96697e-06	3024	-1.5609e-06			3801	-7.18985e-07
		1048.3	-3.50179e-07	1441.7	-1.76952e-06			2281.6	-1.49757e-06	2650.8	-1.95952e-06	3029	-1.51993e-06			3806	-7.2271e-07
		1054.9	-2.90574e-07	1448.2	-1.75462e-06					2657	-1.92971e-06	3036	-1.49012e-06			3811	-7.04084e-07
		1061	-2.23518e-07	1454.5	-1.71364e-06					2663.3	-1.90736e-06	3041	-1.47522e-06			3816	-6.81732e-07
		1067.6	-1.22935e-07	1461.1	-1.67266e-06					2669.6	-1.90363e-06	3048	-1.46405e-06			3822	-6.66831e-07
		1074.1	-6.70557e-08	1468.1	-1.62796e-06					2675.8	-1.90363e-06	3055	-1.44915e-06			3826	-6.55655e-07
		1080.2	-7.0781e-08	1474.4	-1.65776e-06					2682.9	-1.90363e-06	3061	-1.42679e-06			3833	-6.25852e-07
		1086.9	-9.31327e-08	1481	-1.68011e-06							3061	-1.41934e-06			3837	-5.58797e-07
				1487.8	-1.68384e-06							3067	-1.41934e-06			3843	-5.06643e-07
				1494.3	-1.69874e-06
				1501	-1.73599e-06
				1507.4	-1.76579e-06
				1513.9	-1.74344e-06
				1520.7	-1.71737e-06
				1527.3	-1.67266e-06

## Sheet: Figure 3d
x	y	x	y	x	y	x	y	x	y	x	y	x	y	x	y	x	y	x	y	x	y	x	y	x	y	x	y	x	y	x	y	x	y	x	y	x	y	x	y	x	y	x	y	x	y	x	y	x	y
224.5	9.27601e-07	224.4	8.8476e-07	223.8	7.95353e-07	223.8	6.9477e-07	224.3	1.09897e-07	223.8	7.45062e-07	223.4	6.53792e-07	224.4	7.63688e-07	223.2	5.886e-07	224.5	5.27132e-07	224.3	6.79869e-07	223.4	7.24573e-07	222.4	1.71364e-07	224	8.97799e-07	222.9	5.3272e-07	224.1	6.14677e-07	223.1	7.87903e-07	224	6.53792e-07	224	5.64385e-07	223.2	7.2271e-07	223.7	7.20847e-07	222.3	5.23407e-07	223.7	2.60771e-08	223.7	7.05946e-07	222.6	7.73001e-07
228.5	9.79759e-07	228.3	1.00956e-06	229.3	8.92211e-07	227.8	1.01515e-06	228.1	7.69276e-07	228.9	8.69859e-07	228.2	8.38194e-07	227.6	7.67413e-07	228.3	8.2143e-07	228.3	8.15842e-07	228.2	8.66134e-07	229.3	9.42502e-07	229.4	4.74976e-07	227.9	9.72308e-07	228.1	4.60075e-07	228.4	7.13397e-07	229.5	7.76727e-07	228.2	7.97216e-07	228.3	8.06529e-07	229	9.33189e-07	227.4	8.86623e-07	229.4	6.57517e-07	228.7	5.64385e-07	228.4	8.81035e-07	229.4	7.11534e-07
234.9	1.03564e-06	235.1	9.9466e-07	234.2	1.0673e-06	235.3	1.10642e-06	235.3	9.22013e-07	233.9	1.00956e-06	234.9	8.06529e-07	235.3	8.62408e-07	234.7	1.0077e-06	234.9	9.05249e-07	234.7	1.05985e-06	234.1	8.67996e-07	234.3	8.12117e-07	235.3	8.43782e-07	234.3	6.05363e-07	234.9	6.42616e-07	233.8	7.26435e-07	234.2	8.81035e-07	234.3	7.41336e-07	233.8	8.66134e-07	235	9.40639e-07	233.7	7.87903e-07	233.9	8.41919e-07	234.9	9.83484e-07	233.7	6.48204e-07
238.8	1.15298e-06	239.4	1.05985e-06	239.9	1.15112e-06	240.2	9.5927e-07	239.2	9.77896e-07	241.1	9.92797e-07	240.4	8.58683e-07	239.3	1.01142e-06	240.5	1.0226e-06	240.4	9.92797e-07	239.2	9.22013e-07	239.8	9.87209e-07	240	9.81621e-07	239.5	7.46924e-07	240.8	7.07809e-07	239.2	7.41336e-07	240	7.11534e-07	240.6	9.35052e-07	239	8.53095e-07	239.8	8.28881e-07	239.7	9.127e-07	240.9	8.30743e-07	240.9	8.64271e-07	239.2	1.08034e-06	240.3	7.99078e-07
246.6	1.28151e-06	246.9	1.08965e-06	245.7	1.09152e-06	245.9	9.29464e-07	246.7	1.04495e-06	245.5	9.64857e-07	245.4	9.5927e-07	246.4	9.64857e-07	245.3	9.64857e-07	245.9	1.03191e-06	246.8	8.47507e-07	245.5	1.0077e-06	245	9.40639e-07	246.1	7.581e-07	245.3	8.38194e-07	246.1	1.01329e-06	244.8	1.00956e-06	245.4	9.53682e-07	246.1	1.0077e-06	245.1	8.67996e-07	245.8	8.81035e-07	245.2	9.92797e-07	245.1	8.36331e-07	245.8	1.05985e-06	244.5	8.23293e-07
251.9	1.42121e-06	251.9	1.22563e-06	252.7	1.0673e-06	251.4	8.71722e-07	251.6	1.14367e-06	252.7	8.86623e-07	251.6	9.5927e-07	252	9.64857e-07	251.9	9.38777e-07	251.6	9.61132e-07	251.5	8.99661e-07	252.8	8.92211e-07	252	9.36914e-07	250.6	8.25155e-07	251.8	8.88485e-07	251.9	1.06544e-06	252.5	1.11573e-06	251.7	9.5927e-07	251.9	9.27601e-07	252.6	9.31326e-07	252.5	9.83484e-07	251.9	1.00956e-06	252	7.04084e-07	251.9	1.02819e-06	252.1	8.47507e-07
257.4	1.43983e-06	258.2	1.29827e-06	256.9	1.11201e-06	257.7	9.98385e-07	257.6	1.27219e-06	256.8	9.98385e-07	257.1	1.02819e-06	257.9	9.87209e-07	257	1.09524e-06	257.2	8.2143e-07	258.1	1.02074e-06	256.7	6.96633e-07	257.7	7.82315e-07	257.7	8.54958e-07	256.6	1.03191e-06	256.9	1.12504e-06	257	9.64857e-07	256.6	8.88485e-07	257.4	9.83484e-07	256.6	1.00211e-06	257.2	1.01142e-06	256	9.85347e-07	256.3	8.41919e-07	257.3	9.77896e-07	256.9	9.4809e-07
264.3	1.47336e-06	262.6	1.29082e-06	262.7	1.13622e-06	264.1	1.02819e-06	262.3	1.16044e-06	263.7	1.04495e-06	264.2	1.10642e-06	263	1.09524e-06	264.4	1.05985e-06	264.3	9.61132e-07	262.5	9.51815e-07	263.3	7.69276e-07	262.5	7.48787e-07	263.1	9.10837e-07	264.2	1.11201e-06	262.5	1.11201e-06	263.2	9.57407e-07	264.1	8.71722e-07	262.6	9.2015e-07	263.5	9.49953e-07	263.3	8.95936e-07	263.5	8.71722e-07	263.7	9.5927e-07	262.6	9.42502e-07	263	1.01887e-06
269.3	1.50689e-06	269.8	1.30758e-06	268.5	1.19583e-06	268.7	1.0077e-06	269.6	1.23494e-06	268.1	9.61132e-07	268.6	1.12691e-06	269.3	1.03191e-06	268.7	9.72308e-07	269	1.1325e-06	269.6	7.97216e-07	268.1	9.10837e-07	268.7	7.56238e-07	268.8	9.38777e-07	268.7	9.01524e-07	268.9	1.05799e-06	268.2	1.06917e-06	268.5	8.08392e-07	268.9	9.05249e-07	267.9	9.68583e-07	268.5	8.02804e-07	268.9	8.19568e-07	267.8	9.74171e-07	268.6	7.30161e-07	267.4	9.92797e-07
275.2	1.44542e-06	275.2	1.56463e-06	275.8	1.21259e-06	274.3	1.05426e-06	275	1.25916e-06	275.7	9.01524e-07	274.8	1.207e-06	275.6	9.98385e-07	274.8	8.62408e-07	275.2	1.14181e-06	275	8.79172e-07	275.4	9.89072e-07	274.3	7.5065e-07	273.9	9.68583e-07	275.1	9.76033e-07	275.2	9.74171e-07	275.1	1.0226e-06	275	8.17705e-07	275.2	1.0077e-06	275.2	8.88485e-07	275.7	7.32023e-07	274.3	7.99078e-07	275.3	9.4809e-07	275.2	9.33189e-07	274.7	9.79759e-07
280.2	1.3467e-06	280.8	1.66335e-06	280.7	1.20328e-06	280.3	1.07662e-06	280.5	1.23494e-06	280.7	9.64857e-07	280.1	1.09152e-06	280.8	1.02446e-06	279.8	8.47507e-07	280.1	8.95936e-07	280.5	8.69859e-07	280.4	1.00956e-06	281.5	9.23876e-07	280.7	9.87209e-07	279.7	9.74171e-07	279.8	9.03387e-07	280.8	9.23876e-07	279.7	7.30161e-07	279.8	8.95936e-07	280.3	7.30161e-07	280	7.97216e-07	279.5	8.30743e-07	279.9	9.23876e-07	279.5	1.03378e-06	280.7	8.62408e-07
287.5	1.4715e-06	286.2	1.73786e-06	286.8	1.21818e-06	287.5	1.09524e-06	285.8	1.13995e-06	286.5	1.05426e-06	287.4	9.33189e-07	286.4	1.13622e-06	287.3	9.23876e-07	287.3	8.19568e-07	285.8	9.62995e-07	286.8	9.16425e-07	285.6	9.25738e-07	286.5	8.67996e-07	286.8	8.30743e-07	286.9	9.87209e-07	286.3	9.89072e-07	286.8	8.02804e-07	286.3	8.69859e-07	286.7	6.29578e-07	286.9	8.99661e-07	286.1	9.46227e-07	286.4	7.5065e-07	286.1	1.05985e-06	285.6	8.5682e-07
291.8	1.65031e-06	292.5	1.77511e-06	291.4	1.26474e-06	291.9	1.32062e-06	292.3	1.07662e-06	291.2	9.36914e-07	292	1.00025e-06	291.9	1.38768e-06	292.3	1.01701e-06	291.4	9.85347e-07	292.3	1.10828e-06	291.4	9.07112e-07	292.9	1.02074e-06	291.4	6.74281e-07	292.3	6.64968e-07	291.4	9.96522e-07	291.9	1.00584e-06	292.3	1.02819e-06	291.7	1.02074e-06	291.4	8.45645e-07	291.4	8.23293e-07	292.4	1.03378e-06	292.5	8.7731e-07	291.2	1.0673e-06	293	8.92211e-07
299.4	1.7304e-06	299.3	1.62982e-06	298.9	1.35974e-06	299.1	1.41003e-06	299.1	1.00397e-06	298.7	9.16425e-07	298.6	1.28523e-06	299.4	1.29641e-06	298.4	1.16975e-06	299	1.1325e-06	298.9	1.16416e-06	298.6	1.02074e-06	297.3	1.01701e-06	297.8	8.45645e-07	298.1	7.33886e-07	299.1	9.64857e-07	298	1.01142e-06	298.8	1.07103e-06	299.1	9.9466e-07	298.4	8.23293e-07	298.8	7.59963e-07	297.4	9.55544e-07	298.6	9.9466e-07	298.8	8.34469e-07	297.3	1.00397e-06
303.5	1.98746e-06	303.5	1.58139e-06	304.4	1.546e-06	303.2	1.43983e-06	303.3	1.13622e-06	304.3	1.0226e-06	303.3	1.20328e-06	303.4	1.17161e-06	303.4	1.15112e-06	303.4	1.10456e-06	303.2	1.08965e-06	304.1	1.02819e-06	304.7	8.86623e-07	303.3	9.6672e-07	303.4	8.67996e-07	303.4	9.92797e-07	304.6	1.03378e-06	303.3	1.00025e-06	303.3	9.72308e-07	304	1.01329e-06	302.8	9.07112e-07	304.6	7.95353e-07	303.5	9.70445e-07	303.4	8.06529e-07	304.2	8.54958e-07
310.7	1.97814e-06	310.2	1.73972e-06	309.8	1.61306e-06	310.8	1.51434e-06	310.9	1.40258e-06	309.5	1.23122e-06	310.5	1.13995e-06	310.7	1.24984e-06	310.3	1.12318e-06	310.5	1.31317e-06	309.7	1.04123e-06	309.4	9.35052e-07	309.6	8.27018e-07	310.8	9.98385e-07	309.9	9.68583e-07	309.6	1.07475e-06	309.2	9.18288e-07	309.9	8.27018e-07	310.2	1.09524e-06	309.4	9.92797e-07	310.5	1.06358e-06	309.1	7.59963e-07	309.5	9.53682e-07	310.2	8.71722e-07	308.9	9.08974e-07
314.5	2.12157e-06	315.6	1.8701e-06	315.2	1.74158e-06	316.1	1.50316e-06	315.2	1.41375e-06	315.6	1.31317e-06	316.2	1.20886e-06	315.1	1.23122e-06	316.6	1.21259e-06	314.5	1.3765e-06	315.5	9.64857e-07	315.6	9.35052e-07	316	9.27601e-07	315.2	1.01887e-06	316.6	8.71722e-07	314.9	1.09711e-06	315.9	8.23293e-07	316.2	1.00584e-06	314.9	1.00025e-06	315.3	9.96522e-07	315.5	9.36914e-07	316.7	7.84177e-07	316.6	1.02632e-06	314.9	9.49953e-07	316.2	1.02074e-06
322.7	2.28362e-06	323.1	2.0899e-06	321.8	1.78815e-06	322.1	1.546e-06	322.8	1.45287e-06	321.5	1.32994e-06	321.5	1.32994e-06	322.4	1.38954e-06	321.2	1.20141e-06	322.2	1.27778e-06	322.7	1.0226e-06	321.4	1.11387e-06	320.8	9.40639e-07	322.1	1.04495e-06	320.9	1.03564e-06	322.1	1.05799e-06	321	7.41336e-07	321.1	1.05985e-06	322.2	9.22013e-07	321.3	9.49953e-07	321.7	9.6672e-07	320.8	7.9349e-07	321.2	9.70445e-07	321.8	9.5927e-07	321.5	9.70445e-07
327.6	2.44194e-06	327.6	2.25009e-06	328.5	1.91109e-06	327.2	1.77697e-06	327.4	1.63727e-06	328.7	1.54228e-06	327.3	1.48826e-06	327.8	1.55718e-06	327.1	1.25543e-06	327.5	1.15671e-06	327.2	1.11759e-06	328.4	1.13995e-06	328.2	9.96522e-07	325.7	1.18837e-06	326.8	1.11014e-06	327.4	1.02819e-06	328.5	9.61132e-07	327.3	1.13436e-06	327.6	9.98385e-07	328.2	8.34469e-07	328.1	1.04495e-06	327.9	1.01329e-06	327.6	9.79759e-07	327.5	1.20514e-06	328.2	9.79759e-07
333.8	2.61889e-06	333.6	2.27058e-06	332.8	2.26127e-06	333.9	1.95579e-06	333.9	1.7956e-06	332.8	1.72482e-06	333.5	1.43052e-06	334.3	1.52924e-06	333.3	1.29827e-06	333.4	1.14926e-06	333.7	1.31317e-06	332.7	1.31131e-06	333.6	1.08593e-06	333.9	1.21073e-06	332.8	1.09897e-06	333.2	1.12318e-06	332.8	1.28523e-06	332.9	1.10083e-06	333.7	1.08034e-06	332.4	1.03564e-06	333.4	1.14181e-06	331.6	1.03005e-06	332.6	9.98385e-07	333.3	1.21818e-06	332.7	1.03005e-06
340.3	2.7083e-06	338.8	2.46057e-06	340.5	2.50713e-06	339.9	2.11225e-06	338.3	1.95765e-06	340.3	1.81981e-06	340.2	1.54041e-06	339.2	1.49199e-06	340.4	1.3616e-06	340.2	1.43611e-06	338.3	1.45846e-06	339.3	1.35415e-06	339.1	1.19583e-06	339.1	1.45287e-06	340.4	1.16044e-06	338.3	1.25729e-06	339.8	1.21445e-06	340.4	1.08034e-06	338.7	1.10828e-06	338.3	1.34111e-06	339.4	1.20886e-06	339.8	1.11573e-06	340.2	9.03387e-07	338.7	1.18279e-06	339.4	1.1474e-06
345.9	2.95417e-06	346.4	2.84986e-06	345	2.68036e-06	345.4	2.46988e-06	346.2	1.98001e-06	344.8	1.87755e-06	345	1.71364e-06	345.9	1.60188e-06	344.9	1.62796e-06	345.5	1.62237e-06	346.1	1.61492e-06	344.8	1.28523e-06	344.8	1.3765e-06	345.5	1.44356e-06	344.9	1.32062e-06	345.5	1.31317e-06	344.4	1.21259e-06	344.8	1.17161e-06	345.5	1.27964e-06	344.5	1.45473e-06	345	1.27964e-06	345.2	1.30013e-06	344.6	9.87209e-07	345	1.23494e-06	345.7	1.18651e-06
351.8	3.26151e-06	351.5	3.13485e-06	352.5	2.90388e-06	351.4	2.90388e-06	351.6	2.47547e-06	352.4	2.1998e-06	351.4	1.86638e-06	349.7	1.83285e-06	350.5	1.80119e-06	351.6	1.93344e-06	350.9	1.70992e-06	352.3	1.51993e-06	351	1.46405e-06	351.9	1.43983e-06	351.8	1.48826e-06	351.5	1.40258e-06	351.5	1.46032e-06	351.4	1.42307e-06	351.5	1.37464e-06	351.9	1.5162e-06	350.3	1.3765e-06	350.9	1.31876e-06	351.7	1.1474e-06	351.6	1.23494e-06	351.2	1.24612e-06
357.1	3.82404e-06	358.1	3.63404e-06	357	3.36395e-06	357.3	3.19818e-06	357.3	3.05848e-06	357.1	2.62448e-06	356.9	2.2594e-06	357.7	2.17931e-06	356.6	2.14019e-06	356.8	2.17745e-06	357.5	1.84961e-06	356.9	1.9502e-06	357.8	1.64286e-06	357.1	1.69501e-06	356.4	1.68198e-06	356.5	1.63541e-06	357.1	1.641e-06	356.2	1.50316e-06	357.1	1.51993e-06	356.6	1.52551e-06	357	1.51993e-06	355.8	1.42679e-06	356.4	1.37464e-06	356.8	1.3169e-06	356.9	1.39327e-06
364.4	4.47969e-06	362.9	4.27853e-06	363.7	4.03638e-06	364.2	3.77001e-06	362	3.50924e-06	363.4	3.13857e-06	364.2	2.89643e-06	363.2	2.63193e-06	364.1	2.59654e-06	364.2	2.39538e-06	362	2.27058e-06	363.8	2.26127e-06	362.1	1.90363e-06	363.1	2.03402e-06	363.7	1.83658e-06	362.7	1.90736e-06	362.7	1.95393e-06	363.7	1.73599e-06	362.9	1.72854e-06	363.2	1.70992e-06	363.4	1.70992e-06	363	1.64659e-06	363.3	1.81981e-06	362.7	1.47708e-06	362.5	1.62982e-06
369.1	5.30857e-06	369.6	5.03848e-06	368.2	4.63802e-06	368.7	4.65478e-06	369.3	4.17235e-06	368.4	3.87247e-06	368.8	3.64149e-06	369.1	3.26709e-06	369.1	3.22798e-06	368.7	2.76791e-06	369.3	2.77722e-06	368.3	2.63379e-06	367.9	2.44753e-06	368.5	2.50341e-06	369.1	2.29479e-06	368.6	2.28921e-06	368.6	2.25009e-06	368.9	1.99863e-06	368.6	2.08804e-06	367.9	2.08245e-06	368.1	2.05451e-06	369.1	1.8701e-06	367.1	1.96324e-06	368.2	1.70805e-06	369.7	1.81422e-06
376.1	6.61987e-06	376.1	6.40567e-06	376	5.88785e-06	375.1	5.87109e-06	375.9	5.46876e-06	375.8	4.97515e-06	375.9	4.64174e-06	376.5	4.2599e-06	375.6	4.06805e-06	376	3.77001e-06	375.7	3.56139e-06	375.7	3.3714e-06	374.4	3.26709e-06	376.2	3.06407e-06	375.3	2.81633e-06	376	2.84986e-06	375	2.7083e-06	375.9	2.45312e-06	376.1	2.46243e-06	375.5	2.49782e-06	375.7	2.38234e-06	374.5	2.22588e-06	375.5	2.27989e-06	376	1.99118e-06	374	2.03216e-06
380.6	8.77684e-06	380.8	8.54774e-06	381.2	7.96845e-06	380.3	7.73562e-06	380.4	7.48786e-06	381.3	6.8229e-06	380.3	6.22126e-06	380.9	5.97912e-06	380.1	5.49669e-06	380.3	5.22847e-06	380.6	4.85781e-06	381	4.41636e-06	381.9	4.36048e-06	380.3	3.91158e-06	380.2	3.91345e-06	380.2	3.73648e-06	381.4	3.47571e-06	380.3	3.33974e-06	380.3	3.21494e-06	380.8	3.19631e-06	379.9	3.10318e-06	381.9	2.96907e-06	380.2	2.77536e-06	380.2	2.48851e-06	381.1	2.50155e-06
388.2	1.21408e-05	387	1.17161e-05	387.4	1.12616e-05	388.2	1.07084e-05	388.3	1.05277e-05	387.1	9.60944e-06	387.8	8.829e-06	387.8	8.24413e-06	387.6	7.70582e-06	388	7.19543e-06	386.4	6.84339e-06	387.5	6.33861e-06	386.6	5.90461e-06	387.6	5.57865e-06	387.4	5.2918e-06	387.5	5.06829e-06	386.2	4.74605e-06	387.3	4.58959e-06	387.3	4.11089e-06	386.7	4.26362e-06	387.8	3.98982e-06	386.2	3.83708e-06	386.9	3.64149e-06	387.1	3.42356e-06	385.9	3.31552e-06
392.5	1.72668e-05	393.2	1.71476e-05	392.3	1.6356e-05	393.4	1.56575e-05	392.8	1.49739e-05	393	1.42176e-05	393.5	1.31652e-05	392.5	1.22209e-05	393.5	1.13529e-05	392.4	1.03769e-05	392.9	1.00062e-05	392.7	9.15682e-06	393.6	8.38382e-06	392.5	8.03365e-06	393.6	7.6518e-06	391.7	7.15817e-06	392.9	6.88437e-06	393.5	6.42057e-06	392.3	5.88971e-06	391.8	5.81521e-06	392.5	5.32719e-06	393.8	5.15024e-06	391.5	5.01054e-06	391.9	4.73674e-06	393.8	4.57096e-06
400.1	2.34285e-05	400.6	2.33167e-05	399.5	2.29572e-05	399.6	2.17987e-05	400.1	2.06662e-05	399	1.99248e-05	399.5	1.86824e-05	400	1.7725e-05	399	1.61399e-05	400	1.49739e-05	399.7	1.39289e-05	399.1	1.27536e-05	397.8	1.21371e-05	399.6	1.11014e-05	398.6	1.06209e-05	399.6	9.74542e-06	398.2	9.3375e-06	399.2	8.62224e-06	399.7	8.14913e-06	398.9	7.90326e-06	399.1	7.14886e-06	398	6.91231e-06	398.9	6.80613e-06	399.3	6.16911e-06	397.5	6.07225e-06
405.1	2.54438e-05	405.1	2.57363e-05	405.6	2.54345e-05	404.7	2.45181e-05	404.7	2.35738e-05	406.2	2.28082e-05	404.8	2.16049e-05	404.4	2.04874e-05	404.2	1.90475e-05	404.8	1.77362e-05	404.4	1.62666e-05	405.6	1.50391e-05	405.6	1.43108e-05	404	1.3046e-05	404.4	1.2219e-05	405	1.13138e-05	406	1.07717e-05	405	1.00881e-05	403.3	9.49582e-06	405.2	9.02085e-06	403.4	8.44157e-06	405.4	7.95914e-06	405	7.87718e-06	404.9	7.06504e-06	405.5	6.93652e-06
411.6	1.7116e-05	411.5	1.76785e-05	410.6	1.74643e-05	411.7	1.72445e-05	411.7	1.65758e-05	410.5	1.64957e-05	411.2	1.59406e-05	412.1	1.52067e-05	411.1	1.40966e-05	411.3	1.34539e-05	410.3	1.25059e-05	410.7	1.17552e-05	410.8	1.11275e-05	411.7	1.03154e-05	410.6	9.56288e-06	411.1	8.88488e-06	410.5	8.64459e-06	410.6	8.00571e-06	411.5	7.51394e-06	410	7.30719e-06	411.2	6.50811e-06	409.4	6.30136e-06	410.2	6.19519e-06	411.1	5.72021e-06	410	5.69786e-06
418	-2.64311e-06	416.6	-5.55072e-07	418.5	-4.28411e-08	417.7	-1.0524e-06	416.1	-2.47734e-07	417.2	9.92797e-07	417.8	1.11387e-06	416.8	1.88314e-06	417.7	9.98385e-07	416.1	2.08431e-06	416.3	1.66335e-06	417.1	2.05079e-06	416.8	2.14206e-06	416.7	1.48826e-06	418	1.99863e-06	416	1.58698e-06	417.4	1.95207e-06	417.9	1.7006e-06	416.1	1.75648e-06	417.8	1.56835e-06	416.8	1.65962e-06	417.6	1.77325e-06	417.9	1.66335e-06	416.1	1.45473e-06	417.2	1.68198e-06
423.9	-2.24822e-05	424.4	-2.1685e-05	423	-2.11858e-05	423.3	-2.04277e-05	424.2	-1.82373e-05	422.9	-1.7861e-05	422.8	-1.61455e-05	423.4	-1.43219e-05	422.7	-1.36328e-05	423.8	-1.17794e-05	424.3	-1.11368e-05	422.7	-9.88139e-06	424.3	-9.52004e-06	423.4	-8.85321e-06	422.7	-7.55119e-06	423.3	-6.99985e-06	422.2	-6.50625e-06	422.8	-6.00892e-06	423.5	-5.37935e-06	422.4	-4.91927e-06	422.8	-4.55792e-06	422.8	-3.97491e-06	422.4	-4.06991e-06	423.1	-3.82776e-06	423.2	-3.77373e-06
429.4	-3.25686e-05	429.3	-3.2725e-05	430.3	-3.17397e-05	429	-3.05009e-05	429.3	-2.84353e-05	430.4	-2.78839e-05	429.3	-2.60399e-05	428.3	-2.4045e-05	430.2	-2.22028e-05	429.3	-2.05898e-05	428.8	-1.89097e-05	430.1	-1.72389e-05	429	-1.60878e-05	427.1	-1.48286e-05	429.2	-1.35564e-05	429.3	-1.25338e-05	429.5	-1.17757e-05	429.3	-1.07214e-05	429	-1.01813e-05	429.8	-9.43249e-06	427.7	-8.99291e-06	429	-8.16217e-06	429.3	-7.99081e-06	429.2	-7.30719e-06	428.8	-7.2215e-06
435.5	-3.09425e-05	435.5	-3.04804e-05	434.9	-2.9523e-05	435.5	-2.86197e-05	435.6	-2.68688e-05	435	-2.58704e-05	434.9	-2.41977e-05	435.9	-2.26275e-05	434.5	-2.11244e-05	435	-1.9787e-05	435.5	-1.81739e-05	434.7	-1.7116e-05	435.6	-1.57264e-05	435.5	-1.45455e-05	434.4	-1.3629e-05	434.8	-1.28002e-05	435	-1.2029e-05	434.4	-1.10474e-05	435.5	-1.05389e-05	434.4	-9.91306e-06	434.9	-9.43808e-06	435.6	-8.78802e-06	433.9	-8.44157e-06	434.4	-7.87905e-06	434.6	-7.6369e-06
442.6	-2.20967e-05	440.9	-2.15826e-05	442	-2.10368e-05	442.2	-1.98019e-05	440.1	-1.8757e-05	441.7	-1.80994e-05	442.4	-1.70731e-05	441.2	-1.57115e-05	442.1	-1.47001e-05	439.9	-1.39736e-05	440.1	-1.30777e-05	441	-1.20402e-05	440.3	-1.14199e-05	440.9	-1.02949e-05	442	-9.73052e-06	442.1	-9.31328e-06	441.4	-9.10467e-06	441.7	-8.1808e-06	440.4	-7.89209e-06	441.3	-7.48041e-06	441.2	-7.07808e-06	440.9	-6.83407e-06	441.4	-6.41684e-06	440.2	-5.92138e-06	440.6	-6.01451e-06
447.3	-1.35825e-05	448	-1.28858e-05	446	-1.25692e-05	447	-1.16397e-05	447.6	-1.10753e-05	446.6	-1.06637e-05	447	-9.9857e-06	447.3	-9.37475e-06	447	-8.79361e-06	447.1	-8.08953e-06	447.7	-7.84179e-06	446.1	-7.15445e-06	448.2	-6.67389e-06	446.7	-6.2641e-06	446.9	-5.91952e-06	446.9	-5.72953e-06	446.5	-5.57679e-06	446	-4.97515e-06	447	-5.04035e-06	445.9	-4.70507e-06	446.2	-4.23755e-06	447.1	-4.35303e-06	447	-3.9656e-06	446.4	-3.69923e-06	447.6	-3.68991e-06
454.2	-7.97032e-06	454.3	-7.45806e-06	454.4	-6.76516e-06	453.3	-6.32743e-06	453.8	-6.1598e-06	454.3	-5.63453e-06	453.6	-5.26014e-06	453.2	-4.79634e-06	454	-4.50949e-06	453.9	-4.08108e-06	453.6	-4.05501e-06	454.2	-3.71599e-06	452.6	-3.37326e-06	454.5	-3.47571e-06	454.2	-3.2969e-06	454.3	-3.22612e-06	453.3	-3.23915e-06	454.2	-2.86663e-06	454	-2.7232e-06	453.8	-2.53694e-06	454	-2.26127e-06	452.7	-2.23705e-06	453.8	-2.25195e-06	454.2	-2.08804e-06	452.6	-2.00981e-06
459	-4.56724e-06	459	-4.06246e-06	459.5	-3.56512e-06	458.8	-3.34719e-06	459.1	-3.14788e-06	459.6	-2.81261e-06	458.5	-2.54439e-06	459.5	-2.15882e-06	459.9	-1.97628e-06	458.6	-1.91481e-06	459.1	-1.8552e-06	459.1	-1.72109e-06	460	-1.54414e-06	459	-1.86079e-06	458.6	-1.68011e-06	458.6	-1.54414e-06	459.7	-1.69874e-06	458.5	-1.41562e-06	458.6	-1.35974e-06	458.9	-1.30013e-06	458.2	-1.14553e-06	460.1	-8.58683e-07	458.5	-9.68583e-07	458.4	-1.01515e-06	459	-1.01515e-06
466.9	-2.57792e-06	465.9	-2.10667e-06	465.9	-1.78815e-06	466.8	-1.63727e-06	466.9	-1.41189e-06	465.3	-1.18279e-06	466.3	-1.22563e-06	466.3	-1.02446e-06	465.9	-7.63688e-07	466.5	-6.66831e-07	464.8	-6.81732e-07	465.4	-8.88485e-07	464.9	-7.24573e-07	466	-8.02804e-07	465.9	-6.55655e-07	465.2	-4.78703e-07	465.2	-7.71139e-07	465.8	-4.17234e-07	465.2	-5.08506e-07	465.2	-4.9733e-07	466.2	-4.638e-07	464.7	-2.57047e-07	465.3	-3.98608e-07	464.7	-3.35278e-07	464.3	-4.61938e-07
471.2	-1.46032e-06	471.8	-1.0822e-06	472.9	-9.77896e-07	471.8	-7.43199e-07	471.5	-4.9733e-07	471.4	-4.76841e-07	471.9	-4.99193e-07	471.1	-3.96745e-07	471.8	-1.91853e-07	470.9	6.33304e-08	471.5	-1.56463e-07	470.9	-2.81261e-07	472.1	-5.21543e-08	470.7	-1.7509e-07	471.9	-7.0781e-08	470.8	-7.0781e-08	471.6	-1.04309e-07	471.7	1.30386e-08	470.8	-3.35278e-08	470.5	-2.42145e-08	470.8	-2.1048e-07	471.9	3.16652e-08	469.8	-1.86265e-07	470.3	-7.82316e-08	472.4	-2.16068e-07
478.9	-7.97216e-07	479	-5.38308e-07	477.8	-4.45174e-07	478.1	-2.70085e-07	478.7	-5.58796e-09	477.7	-9.87206e-08	478.3	2.98025e-08	477.6	-3.72531e-08	477.6	7.0781e-08	478.6	3.46454e-07	478.3	8.75448e-08	477.6	1.00583e-07	476.3	3.16651e-07	478.3	2.75673e-07	477.5	8.75448e-08	478.3	2.86849e-07	476.9	2.08617e-07	477.7	2.99888e-07	478.5	1.7509e-07	477.6	2.14205e-07	477.8	4.65664e-08	476.4	1.88128e-07	477.6	-8.00942e-08	477.9	5.40169e-08	476.4	1.69502e-07
483.5	-5.45759e-07	483.5	-1.67639e-07	484.2	-8.38195e-08	483.2	6.89183e-08	483.4	2.55184e-07	484.6	2.23518e-07	483.3	2.47734e-07	483.4	1.99304e-07	485	2.84987e-07	483.4	3.48316e-07	483	2.42146e-07	484.1	2.84987e-07	484.3	3.2969e-07	482.4	3.66943e-07	483.3	2.29106e-07	483.2	3.68806e-07	484.6	4.24685e-07	483.4	3.53904e-07	483.2	3.18514e-07	483.8	1.97441e-07	482.3	1.52738e-07	484.2	1.34111e-07	483.4	1.546e-07	483.1	1.30386e-07	484.1	4.24685e-07
490.5	-3.11064e-07	490	6.89183e-08	489.5	1.7509e-07	490.4	2.75673e-07	490.7	1.89991e-07	489.1	3.5763e-07	490.1	2.55184e-07	490.8	3.74393e-07	489.5	4.9733e-07	490.2	3.20377e-07	488.9	3.79981e-07	489.1	3.55767e-07	489.3	5.38308e-07	490.4	2.90574e-07	489.5	3.12926e-07	489.7	4.24685e-07	489	5.97913e-07	489.2	3.16651e-07	490.1	4.2096e-07	489	3.09201e-07	489.9	3.31553e-07	488.1	2.36557e-07	489	3.12926e-07	489.5	2.64497e-07	488.5	3.48316e-07
496.6	4.8429e-08	495.3	1.04309e-07	497.3	2.45871e-07	496.4	2.45871e-07	495.2	2.92437e-07	495.5	3.31553e-07	496.4	3.22239e-07	495.6	5.21544e-07	496.3	5.2527e-07	496.4	3.5763e-07	495	5.53209e-07	495.4	4.43311e-07	495.8	7.18985e-07	495.3	2.84987e-07	496.7	4.99193e-07	494.9	5.17819e-07	495.9	5.66248e-07	496.5	3.79981e-07	494.7	4.93605e-07	493.8	5.49484e-07	495.6	3.98608e-07	496.3	2.84987e-07	496.6	4.02333e-07	494.5	5.42033e-07	496	4.2841e-07
503	3.14789e-07	503.3	2.99888e-07	501.7	3.20377e-07	502.8	4.11646e-07	503.2	4.22822e-07	501.6	5.58797e-07	502	4.32135e-07	502.6	4.61938e-07	501.6	5.886e-07	502.7	3.66943e-07	503	4.91742e-07	501.8	4.71251e-07	501	4.47037e-07	502.3	4.37723e-07	501.7	6.78006e-07	502.4	5.2527e-07	500.9	4.74976e-07	501.1	5.55072e-07	502.4	6.37028e-07	501.3	6.29578e-07	501.8	2.77536e-07	501.2	4.99193e-07	501.1	4.69388e-07	501.9	6.2399e-07	499.5	5.10368e-07
508.1	4.11646e-07	508.1	3.81844e-07	509.1	4.9733e-07	508	5.34583e-07	508	6.2399e-07	509.2	6.18402e-07	508.1	4.89879e-07	507.2	4.43311e-07	509.1	7.43199e-07	507.9	4.00471e-07	507.8	5.47621e-07	508.7	5.43896e-07	508	3.20377e-07	506.8	4.76841e-07	508	5.3272e-07	508	4.95467e-07	508.4	3.83707e-07	507.9	5.64385e-07	506.1	5.97913e-07	508.5	6.81732e-07	506.7	3.81844e-07	508	5.90462e-07	508	4.58213e-07	507.9	5.69973e-07	508.3	5.99775e-07
514.6	3.74393e-07	514.8	4.58213e-07	513.8	4.30273e-07	514.6	6.01638e-07	514.6	6.38891e-07	514	6.51929e-07	513.9	5.12231e-07	515	5.53209e-07	513.5	6.27715e-07	514.2	4.58213e-07	514.9	4.86154e-07	513.5	6.12814e-07	514.5	4.35861e-07	514.5	5.38308e-07	513.6	4.84291e-07	513.9	4.71251e-07	514	5.27132e-07	513.3	6.72419e-07	514.5	4.91742e-07	513.3	5.71836e-07	513.8	6.18402e-07	514.5	5.06643e-07	512.9	4.58213e-07	513.4	5.6811e-07	513.5	6.51929e-07
521.6	4.50762e-07	519.7	6.03501e-07	521.6	4.78703e-07	521.7	5.79286e-07	519.4	5.62522e-07	520.6	6.9477e-07	521.7	6.07226e-07	520.6	6.76144e-07	521.1	5.69973e-07	521.3	6.66831e-07	519.7	5.86737e-07	520.6	5.38308e-07	519.9	5.64385e-07	520.4	6.22127e-07	521.6	4.60075e-07	520	5.17819e-07	520.9	5.97913e-07	521.2	6.89182e-07	519.6	4.86154e-07	520.9	5.81149e-07	520.7	5.83012e-07	520.5	5.55072e-07	521	5.6066e-07	518.8	6.5938e-07	520.1	6.96633e-07
526.1	4.26548e-07	527.1	7.11534e-07	525.1	5.62522e-07	526	5.53209e-07	527	6.5938e-07	525.5	6.70556e-07	526	6.50067e-07	526.5	8.81035e-07	525.7	5.69973e-07	526.1	6.72419e-07	526.8	6.50067e-07	525.4	5.30858e-07	525.4	6.51929e-07	526.1	6.64968e-07	525.9	6.3144e-07	526.1	5.49484e-07	525.5	6.5938e-07	525.7	7.13397e-07	526.2	4.58213e-07	525	4.638e-07	525.3	6.40754e-07	526	5.94187e-07	525	6.89182e-07	525.5	5.17819e-07	526.7	5.36445e-07
532.9	4.86154e-07	533.2	6.9477e-07	533.7	6.12814e-07	532.7	5.73698e-07	533	6.51929e-07	533.4	6.05363e-07	533	6.38891e-07	532.1	6.83594e-07	533.3	6.16539e-07	532.7	6.37028e-07	532.7	5.90462e-07	533.4	5.17819e-07	532.1	6.33303e-07	533.4	5.69973e-07	533.2	6.74281e-07	533.2	6.44479e-07	532.6	4.95467e-07	532.6	4.80566e-07	532.8	4.99193e-07	533.2	5.34583e-07	531.7	5.84874e-07	532.1	6.70556e-07	533.2	5.53209e-07	532.7	3.78119e-07	532.1	5.40171e-07
538.4	6.07226e-07	538.7	5.36445e-07	538.4	5.64385e-07	538.2	7.78589e-07	538.5	7.15259e-07	538.7	6.79869e-07	537.7	5.9605e-07	538.9	6.09089e-07	537.1	7.74864e-07	537.9	5.90462e-07	538.7	6.01638e-07	538.1	6.46342e-07	539.1	7.20847e-07	538.4	6.18402e-07	537.5	6.48204e-07	537.6	5.9605e-07	538.8	5.83012e-07	537.3	5.58797e-07	537.7	6.07226e-07	537.8	6.48204e-07	537.6	5.38308e-07	539.2	6.33303e-07	537.6	5.64385e-07	537.3	4.32135e-07	538.1	6.61243e-07
546.3	5.3272e-07	543.4	6.3144e-07	545.3	6.57517e-07	546.1	8.64271e-07	546.3	6.61243e-07	545	7.07809e-07	545.8	6.79869e-07	545.3	6.51929e-07	545.5	7.54375e-07	545.9	6.22127e-07	544.2	6.20264e-07	544.9	6.8732e-07	543.9	5.27132e-07	545	7.82315e-07	545.3	7.30161e-07	544.3	3.87432e-07	544	6.68693e-07	545.1	7.30161e-07	544.2	5.58797e-07	544.7	6.09089e-07	545.4	4.58213e-07	544.2	5.79286e-07	544.9	6.66831e-07	545.3	5.06643e-07	543.9	7.48787e-07
551.2	5.15956e-07	551.4	8.06529e-07	551.8	7.84177e-07	550.9	7.65551e-07	550.9	5.86737e-07	550.4	6.53792e-07	551.2	7.73001e-07	550.7	6.98496e-07	550.7	8.92211e-07	550.1	6.96633e-07	550.9	6.01638e-07	550	6.29578e-07	551.6	4.9733e-07	550.3	9.27601e-07	550.9	6.85457e-07	550.3	4.80566e-07	550.4	6.76144e-07	550.6	8.71722e-07	550.4	5.69973e-07	548.9	7.41336e-07	550	5.3272e-07	550.9	5.53209e-07	549.2	7.78589e-07	549.5	5.30858e-07	551.6	6.70556e-07
557.6	7.30161e-07	558.1	8.19568e-07	557.6	6.79869e-07	557.7	7.11534e-07	557.9	6.14677e-07	557.3	7.74864e-07	557.9	6.92908e-07	556.4	5.71836e-07	557	7.30161e-07	557.4	7.43199e-07	557.5	6.46342e-07	557.3	6.81732e-07	555.8	6.51929e-07	557.8	7.63688e-07	556.9	7.37611e-07	557.8	5.53209e-07	556.4	5.86737e-07	556.5	8.47507e-07	557.5	5.84874e-07	556.9	7.91628e-07	557.2	6.64968e-07	555.8	5.34583e-07	557	7.11534e-07	557.4	5.64385e-07	555.6	5.99775e-07
562.7	7.26435e-07	562.9	8.23293e-07	563.8	6.63105e-07	562.3	7.87903e-07	562.7	6.63105e-07	563.7	7.46924e-07	562.7	7.13397e-07	563.1	4.60075e-07	563.9	5.47621e-07	562.2	8.66134e-07	561.8	7.91628e-07	563.2	6.12814e-07	563.8	6.64968e-07	562.4	8.45645e-07	562.6	7.28298e-07	562.6	6.44479e-07	563.8	6.37028e-07	562.4	8.99661e-07	562.1	6.78006e-07	562.7	7.24573e-07	561.7	7.5065e-07	563.8	5.86737e-07	562.4	6.96633e-07	562.4	6.91045e-07	563.1	5.53209e-07
570.3	5.58797e-07	570.3	8.95936e-07	569.1	5.2527e-07	570.2	8.08392e-07	570.2	6.96633e-07	568.7	7.63688e-07	569.6	6.61243e-07	569.9	5.84874e-07	569.2	5.14094e-07	569.7	9.08974e-07	569.1	8.30743e-07	568.7	7.99078e-07	568.8	7.95353e-07	569.9	8.92211e-07	569.1	6.61243e-07	568.4	6.18402e-07	568.1	5.6811e-07	568.9	8.69859e-07	569	6.10951e-07	568.5	6.98496e-07	569.4	8.06529e-07	568.2	6.63105e-07	568.7	5.9605e-07	568.5	6.70556e-07	567.6	7.76727e-07
575.8	7.73001e-07	574.8	7.63688e-07	576.8	5.19682e-07	575.5	8.19568e-07	574.4	6.83594e-07	575.3	7.52512e-07	575.8	7.67413e-07	574.7	7.581e-07	575.4	7.00358e-07	575.4	9.44365e-07	574.6	7.84177e-07	574.7	9.74171e-07	575.4	8.2143e-07	574.6	8.86623e-07	575.7	5.73698e-07	574.1	6.66831e-07	575	5.90462e-07	575.5	7.80452e-07	574.1	6.50067e-07	575.9	7.69276e-07	574.7	7.87903e-07	575.7	8.2143e-07	575.6	7.26435e-07	573.8	6.55655e-07	575.7	8.4937e-07
581.9	9.64857e-07	582.9	5.49484e-07	581.7	6.83594e-07	581.8	8.8476e-07	582.8	7.581e-07	581.4	8.94073e-07	581.7	6.12814e-07	581.8	8.25155e-07	581.2	8.15842e-07	582	9.14562e-07	582.5	9.01524e-07	581.5	9.61132e-07	580.4	8.43782e-07	582	8.67996e-07	580.8	4.91742e-07	581.9	6.74281e-07	580.4	7.13397e-07	581.1	7.28298e-07	581.9	8.23293e-07	580.9	8.41919e-07	581.4	7.41336e-07	580.4	8.69859e-07	580.8	7.24573e-07	581.6	7.97216e-07	580.9	8.02804e-07
587.3	9.51815e-07	587.3	5.75561e-07	588.4	9.05249e-07	587	8.53095e-07	587.3	9.127e-07	588.6	8.47507e-07	587.2	7.48787e-07	586.7	8.92211e-07	588.6	8.7731e-07	586.9	1.01887e-06	586.9	8.81035e-07	587.9	1.01142e-06	587.7	7.26435e-07	586.1	1.02074e-06	587.1	6.29578e-07	587.3	6.2399e-07	588.1	6.74281e-07	586.9	7.11534e-07	586.9	7.26435e-07	587.5	7.69276e-07	585.8	6.38891e-07	587.5	8.19568e-07	587	7.17122e-07	586.9	8.95936e-07	587.8	7.11534e-07
594.4	9.33189e-07	594.5	7.43199e-07	593.3	9.33189e-07	594.1	8.36331e-07	594.4	9.01524e-07	593.4	8.19568e-07	593.6	9.64857e-07	594.6	7.59963e-07	592.7	8.90348e-07	593.8	9.40639e-07	593.8	8.25155e-07	592.9	8.69859e-07	593.5	7.48787e-07	594.2	1.05985e-06	593.1	6.96633e-07	593.4	6.18402e-07	593.2	6.66831e-07	592.9	8.17705e-07	593.7	7.26435e-07	592.4	5.94187e-07	593.5	7.48787e-07	592	8.81035e-07	592.6	7.99078e-07	592.9	7.00358e-07	592.5	5.64385e-07
600.8	9.35052e-07	598.8	6.68693e-07	601	8.86623e-07	600.6	8.38194e-07	598.5	7.09671e-07	600.7	8.75447e-07	600.9	9.74171e-07	599.6	7.35748e-07	600.6	8.19568e-07	600.4	8.40057e-07	598.7	8.34469e-07	599.7	7.76727e-07	599.5	8.81035e-07	599.5	1.04868e-06	600.7	6.92908e-07	598.9	6.9477e-07	600.3	7.05946e-07	600.6	6.96633e-07	598.6	8.71722e-07	600.4	6.64968e-07	599.7	8.23293e-07	600.2	8.04666e-07	600.5	6.91045e-07	598.8	6.9477e-07	599.7	6.89182e-07
		606.7	8.47507e-07					606.4	8.92211e-07					605.7	8.62408e-07					606.2	9.49953e-07	605	7.11534e-07	604.7	9.01524e-07	605.7	9.4809e-07			605.7	6.57517e-07					605.8	8.60546e-07			604.9	7.07809e-07					605.2	7.78589e-07	605.6	8.88485e-07
[truncated: 32 more columns]

## Sheet: Figure 4c
	1e-06		1e-05		0.0001		0.001		0.01		0.1		1
x	y	x	y	x	y	x	y	x	y	x	y	x	y
0	1	0	1	0	1	0	1	0	1	0	1	0	1
0.5	1.00238	0.5	1.00062	0.5	0.99789	0.5	0.9991	0.5	0.99144	0.5	0.9955	0.5	1.00174
1.001	1.00384	1	1.0026	1	0.99797	1.001	1.00101	1	0.97637	1.002	0.99473	1	0.99934
1.501	1.0044	1.501	1.00248	1.501	0.99807	1.502	0.99862	1.5	0.96976	1.502	0.98953	1.5	1.00108
2.002	1.00289	2.001	1.001	2.001	0.99286	2.002	0.99656	2	0.9718	2.002	0.99	2	0.99307
2.502	1.00428	2.501	0.99853	2.501	0.98567	2.502	0.99383	2.5	0.97775	2.503	0.98782	2.5	0.98718
3.002	1.00427	3.001	0.9968	3.002	0.98091	3.003	0.99641	3	0.97308	3.004	0.98841	3	0.98924
3.502	1.002	3.501	0.99544	3.502	0.98254	3.503	0.99799	3.501	0.96191	3.504	0.98533	3.5	0.98292
4.002	0.99731	4.001	0.99607	4.003	0.98331	4.003	0.99526	4.001	0.95291	4.004	0.98327	4	0.97703
4.503	0.99297	4.502	0.99656	4.503	0.98428	4.503	0.99088	4.501	0.95257	4.504	0.97665	4.5	0.96733
5.003	0.98741	5.003	0.99619	5.004	0.98746	5.003	0.99163	5.002	0.94854	5.005	0.96876	5	0.95858
5.504	0.98834	5.503	0.99348	5.504	0.99042	5.504	0.99139	5.502	0.94149	5.506	0.96289	5.5	0.95608
6.004	0.9923	6.003	0.99076	6.005	0.98897	6.005	0.99215	6.003	0.93984	6.007	0.95557	6	0.9467
6.504	0.98939	6.504	0.98705	6.505	0.982	6.505	0.99324	6.504	0.93387	6.508	0.95396	6.5	0.93826
7.004	0.98972	7.004	0.98384	7.005	0.9726	7.006	0.99333	7.005	0.93201	7.008	0.95139	7	0.9293
7.504	0.99361	7.505	0.98273	7.505	0.96783	7.507	0.99077	7.506	0.931	7.508	0.94459	7.5	0.92415
8.004	0.99506	8.005	0.98088	8.006	0.96903	8.008	0.98656	8.006	0.92417	8.009	0.93929	8.001	0.9261
8.504	0.99375	8.505	0.98261	8.506	0.97618	8.509	0.97935	8.506	0.91041	8.509	0.93056	8.502	0.9219
9.004	0.99056	9.005	0.98447	9.007	0.98091	9.01	0.97132	9.006	0.90488	9.01	0.92632	9.002	0.91399
9.504	0.99242	9.505	0.98447	9.507	0.98299	9.511	0.96992	9.506	0.90584	9.51	0.92819	9.502	0.90652
10.005	0.9948	10.005	0.97953	10.008	0.97933	10.011	0.9725	10.006	0.90594	10.01	0.9299	10.002	0.90211
10.505	0.99491	10.505	0.97854	10.508	0.97104	10.511	0.97408	10.506	0.89867	10.511	0.92944	10.502	0.89813
11.006	0.99725	11.005	0.98139	11.009	0.97091	11.012	0.97468	11.006	0.89292	11.011	0.92222	11.002	0.88821
11.506	0.99511	11.505	0.98411	11.509	0.9635	11.513	0.97195	11.506	0.88956	11.512	0.91741	11.502	0.88815
12.006	0.99074	12.006	0.98411	12.009	0.95697	12.013	0.96707	12.006	0.889	12.012	0.91347	12.002	0.89158
12.506	0.99195	12.506	0.98288	12.509	0.95706	12.513	0.96069	12.506	0.88824	12.512	0.9135	12.503	0.88484
13.006	0.99705	13.006	0.98289	13.009	0.95538	13.013	0.96028	13.006	0.88357	13.013	0.91086	13.004	0.88032
13.506	1.00265	13.506	0.97893	13.509	0.95437	13.514	0.95789	13.506	0.8828	13.514	0.90324	13.504	0.87316
14.006	1.00461	14.007	0.97324	14.01	0.95777	14.015	0.95699	14.006	0.87618	14.014	0.89641	14.004	0.86345
14.506	1.00392	14.507	0.97176	14.51	0.95587	14.515	0.95774	14.507	0.86717	14.515	0.88611	14.504	0.85947
15.007	1.00105	15.007	0.97003	15.01	0.95949	15.016	0.95485	15.007	0.86315	15.015	0.87212	15.004	0.85252
15.507	0.99681	15.507	0.9688	15.51	0.96443	15.516	0.9493	15.508	0.86259	15.515	0.86487	15.504	0.84843
16.008	0.99353	16.007	0.9693	16.011	0.97159	16.017	0.94691	16.008	0.86096	16.015	0.86489	16.004	0.84858
16.508	0.99482	16.507	0.97054	16.511	0.97344	16.518	0.94783	16.508	0.85889	16.516	0.86748	16.504	0.84862
17.009	0.99808	17.008	0.96906	17.012	0.96736	17.019	0.9471	17.008	0.85248	17.016	0.86518	17.004	0.84686
17.509	0.99438	17.508	0.96869	17.512	0.96061	17.519	0.94188	17.509	0.84737	17.516	0.86363	17.504	0.84278
18.01	0.98826	18.009	0.96993	18.013	0.95784	18.02	0.9385	18.009	0.83946	18.016	0.85798	18.004	0.83413
18.51	0.99043	18.509	0.96832	18.514	0.95662	18.52	0.93626	18.51	0.83456	18.516	0.85417	18.504	0.82083
19.01	0.99493	19.009	0.9661	19.014	0.96266	19.02	0.93204	19.01	0.83834	19.016	0.84909	19.004	0.81282
19.51	1.00118	19.509	0.96598	19.514	0.95878	19.521	0.92981	19.51	0.84191	19.517	0.84241	19.504	0.80831
20.01	1.00085	20.009	0.96363	20.015	0.95335	20.021	0.92443	20.01	0.83919	20.017	0.8402	20.004	0.80083
20.511	0.99645	20.509	0.96104	20.515	0.95013	20.521	0.92552	20.51	0.83474	20.517	0.83545	20.504	0.79388
21.012	0.99333	21.01	0.96067	21.015	0.94294	21.021	0.92909	21.01	0.83396	21.017	0.83037	21.004	0.79201
21.512	0.99081	21.51	0.95906	21.515	0.93707	21.522	0.93101	21.51	0.83537	21.517	0.83257	21.504	0.79068
22.012	0.99322	22.01	0.95635	22.015	0.92701	22.023	0.92762	22.01	0.83243	22.017	0.82399	22.004	0.79051
22.512	0.99703	22.51	0.9545	22.515	0.92865	22.523	0.91892	22.51	0.82191	22.518	0.81911	22.504	0.78494
23.012	0.99814	23.01	0.95586	23.015	0.93646	23.023	0.91238	23.011	0.81247	23.018	0.81672	23.004	0.76284
23.512	0.99475	23.51	0.95809	23.515	0.94074	23.524	0.91115	23.512	0.80909	23.518	0.81279	23.504	0.76447
24.012	0.99111	24.01	0.95945	24.016	0.94149	24.024	0.9114	24.012	0.80746	24.019	0.80409	24.004	0.74301
24.512	0.99045	24.51	0.9602	24.516	0.93871	24.524	0.90951	24.512	0.80539	24.52	0.79846	24.505	0.74125
25.012	0.98908	25.01	0.95995	25.016	0.9388	25.024	0.90445	25.012	0.80289	25.021	0.80141	25.006	0.7595
25.512	0.98774	25.511	0.95674	25.516	0.94308	25.525	0.90123	25.512	0.80407	25.521	0.80445	25.506	0.75859
26.012	0.98644	26.012	0.95377	26.017	0.94538	26.025	0.89834	26.012	0.80221	26.021	0.80387	26.006	0.75122
26.512	0.984	26.512	0.9544	26.517	0.94327	26.526	0.89644	26.512	0.79343	26.522	0.79809	26.507	0.73929
27.012	0.98191	27.012	0.9565	27.018	0.93741	27.026	0.89869	27.012	0.78703	27.022	0.78987	27.007	0.73064
27.513	0.98235	27.512	0.95786	27.518	0.9397	27.526	0.89729	27.513	0.78344	27.522	0.78628	27.508	0.72771
28.014	0.98467	28.013	0.95861	28.018	0.93913	28.026	0.89157	28.013	0.78072	28.022	0.78249	28.008	0.72564
28.514	0.98731	28.513	0.9591	28.518	0.93591	28.527	0.88918	28.513	0.78147	28.523	0.77729	28.508	0.71869
29.014	0.9893	29.013	0.9554	29.018	0.93291	29.027	0.88429	29.014	0.78285	29.023	0.773	29.008	0.71566
29.514	0.98848	29.513	0.95466	29.518	0.93035	29.528	0.88041	29.514	0.77818	29.524	0.76474	29.508	0.71835
30.015	0.98817	30.013	0.95812	30.019	0.92625	30.028	0.87884	30.014	0.77395	30.024	0.7635	30.008	0.71648
30.515	0.98897	30.513	0.95961	30.519	0.92237	30.528	0.8771	30.514	0.77253	30.524	0.76431	30.508	0.70201
31.015	0.98252	31.013	0.95949	31.019	0.92224	31.029	0.87388	31.014	0.76743	31.024	0.7685	31.008	0.69252
31.516	0.98413	31.513	0.9606	31.519	0.91725	31.529	0.87431	31.514	0.76709	31.524	0.77049	31.508	0.69267
32.016	0.9847	32.013	0.95888	32.019	0.9191	32.03	0.87938	32.014	0.76784	32.024	0.768	32.009	0.69409
32.516	0.98103	32.513	0.9543	32.519	0.92117	32.53	0.87798	32.514	0.76708	32.525	0.76238	32.51	0.69571
33.017	0.9797	33.013	0.95146	33.02	0.92194	33.03	0.87293	33.014	0.76435	33.025	0.76264	33.011	0.69893
33.517	0.98604	33.513	0.94677	33.52	0.92004	33.531	0.86821	33.514	0.75969	33.525	0.76028	33.511	0.6942
34.018	0.98704	34.013	0.94763	34.02	0.91371	34.031	0.86432	34.014	0.75177	34.025	0.75318	34.011	0.6898
34.518	0.98416	34.513	0.95097	34.52	0.91535	34.532	0.86027	34.514	0.74299	34.526	0.74544	34.511	0.68592
35.018	0.98112	35.013	0.9537	35.021	0.92184	35.032	0.85803	35.014	0.74049	35.026	0.74099	35.012	0.67854
35.518	0.97935	35.513	0.95296	35.522	0.91907	35.532	0.8558	35.514	0.73994	35.526	0.74011	35.512	0.66958
36.018	0.97901	36.014	0.95073	36.022	0.91342	36.033	0.85407	36.014	0.7383	36.027	0.73621	36.012	0.66464
36.519	0.98027	36.514	0.9474	36.522	0.91417	36.534	0.85135	36.514	0.73255	36.528	0.73381	36.512	0.66829
37.019	0.98559	37.015	0.94678	37.023	0.91251	37.034	0.84962	37.014	0.732	37.028	0.72931	37.012	0.66791
37.519	0.99097	37.515	0.94456	37.523	0.90818	37.535	0.84324	37.514	0.72755	37.529	0.72679	37.512	0.65958
38.019	0.99024	38.016	0.94011	38.023	0.90408	38.035	0.83819	38.014	0.72353	38.029	0.72259	38.012	0.65729
38.52	0.98368	38.516	0.93987	38.523	0.90262	38.535	0.83297	38.514	0.72558	38.529	0.71684	38.512	0.65119
39.02	0.98249	39.016	0.94556	39.024	0.89566	39.035	0.82991	39.014	0.72892	39.03	0.7127	39.012	0.64106
39.52	0.98441	39.517	0.94668	39.524	0.88803	39.535	0.82785	39.514	0.72707	39.53	0.70973	39.512	0.6374
40.02	0.98372	40.017	0.9447	40.024	0.88966	40.035	0.82412	40.014	0.72046	40.03	0.70341	40.012	0.63935
40.521	0.97606	40.517	0.94408	40.525	0.89196	40.536	0.82273	40.514	0.71536	40.531	0.69453	40.512	0.63897
41.021	0.9775	41.018	0.94396	41.025	0.8916	41.036	0.82232	41.014	0.71935	41.032	0.69699	41.012	0.63392
41.521	0.98457	41.518	0.94187	41.525	0.89037	41.537	0.81943	41.514	0.7162	41.532	0.69732	41.512	0.6274
42.021	0.98636	42.018	0.9384	42.026	0.89179	42.038	0.81471	42.014	0.71045	42.033	0.69574	42.012	0.62151
42.522	0.9848	42.518	0.93816	42.526	0.90026	42.538	0.81066	42.514	0.70643	42.533	0.69051	42.512	0.61106
43.022	0.98231	43.018	0.94002	43.026	0.90344	43.039	0.80893	43.014	0.70198	43.033	0.68434	43.012	0.60676
43.523	0.97468	43.518	0.94064	43.526	0.89779	43.54	0.8062	43.514	0.70099	43.534	0.67869	43.512	0.60903
44.024	0.9775	44.019	0.94027	44.026	0.88861	44.04	0.80397	44.014	0.70001	44.034	0.68321	44.012	0.59774
44.524	0.98043	44.519	0.93854	44.527	0.88011	44.54	0.8039	44.514	0.69729	44.534	0.68227	44.512	0.59206
45.024	0.9864	45.019	0.93805	45.027	0.87512	45.04	0.8	45.014	0.69263	45.034	0.67646	45.012	0.59136
45.524	0.98563	45.519	0.93682	45.527	0.86925	45.541	0.79496	45.514	0.68991	45.534	0.66906	45.512	0.58515
46.024	0.98092	46.019	0.93496	46.028	0.87332	46.041	0.79223	46.014	0.69044	46.035	0.66636	46.012	0.58064
46.524	0.97992	46.519	0.9362	46.528	0.87849	46.542	0.79348	46.514	0.6888	46.536	0.66738	46.512	0.57051
47.024	0.97452	47.019	0.93781	47.028	0.88011	47.043	0.79342	47.014	0.68847	47.036	0.66598	47.012	0.5625
47.525	0.97565	47.519	0.9367	47.528	0.87667	47.544	0.78737	47.515	0.68769	47.536	0.66238	47.512	0.56064
48.026	0.97154	48.019	0.93535	48.028	0.87433	48.044	0.78116	48.016	0.68236	48.036	0.65899	48.012	0.56132
48.526	0.97066	48.519	0.93411	48.528	0.87288	48.544	0.77777	48.516	0.67661	48.536	0.65117	48.512	0.56178
49.026	0.97769	49.019	0.92966	49.028	0.8701	49.044	0.7757	49.016	0.67693	49.036	0.65092	49.012	0.56384
49.527	0.97732	49.519	0.92769	49.528	0.8693	49.545	0.77364	49.517	0.68113	49.536	0.65031	49.512	0.56081
50.028	0.97343	50.019	0.92546	50.028	0.86586	50.045	0.77075	50.017	0.6769	50.036	0.64366	50.012	0.54687
50.528	0.97155	50.519	0.92213	50.528	0.86507	50.545	0.77167	50.518	0.66918	50.536	0.63671	50.512	0.54416
51.028	0.97688	51.02	0.91755	51.028	0.87222	51.045	0.76811	51.018	0.65932	51.036	0.63211	51.012	0.54208
51.528	0.97898	51.52	0.91533	51.528	0.87958	51.545	0.75758	51.519	0.65443	51.537	0.6283	51.513	0.5401
52.028	0.97676	52.021	0.91818	52.028	0.87504	52.046	0.75154	52.019	0.66145	52.037	0.6228	52.014	0.53283
52.528	0.97939	52.522	0.92189	52.528	0.86652	52.546	0.75213	52.52	0.665	52.538	0.61684	52.514	0.52938
53.028	0.98204	53.022	0.92561	53.029	0.86618	53.046	0.74824	53.02	0.65969	53.038	0.61538	53.014	0.52465
53.528	0.98137	53.523	0.92759	53.529	0.86472	53.547	0.74385	53.52	0.65415	53.539	0.61761	53.515	0.51336
54.029	0.98621	54.023	0.92623	54.029	0.85819	54.047	0.74295	54.021	0.65077	54.04	0.61419	54.016	0.50799
54.53	0.98445	54.523	0.92636	54.529	0.85453	54.547	0.74304	54.521	0.64914	54.54	0.61333	54.516	0.50687
55.03	0.97747	55.023	0.92834	55.029	0.8544	55.048	0.74065	55.021	0.64794	55.04	0.61058	55.016	0.5049
55.531	0.97162	55.523	0.925	55.529	0.85515	55.548	0.73974	55.522	0.64867	55.54	0.6097	55.516	0.50621
56.031	0.9719	56.023	0.92129	56.03	0.85083	56.049	0.73934	56.022	0.64942	56.041	0.6057	56.016	0.5052
56.532	0.97074	56.523	0.91981	56.53	0.84849	56.549	0.73396	56.522	0.6493	56.541	0.60328	56.516	0.50323
57.033	0.96719	57.023	0.9166	57.03	0.84946	57.049	0.72675	57.022	0.64723	57.041	0.60638	57.016	0.50443
57.533	0.96867	57.523	0.91673	57.53	0.84712	57.549	0.72203	57.522	0.64365	57.542	0.60574	57.516	0.50098
58.034	0.97438	58.023	0.91834	58.03	0.84545	58.049	0.72063	58.022	0.64418	58.043	0.59746	58.016	0.48948
58.535	0.9738	58.523	0.91883	58.53	0.84928	58.55	0.72072	58.522	0.63583	58.544	0.59089	58.516	0.48051
59.035	0.97215	59.023	0.91772	59.03	0.85158	59.05	0.71949	59.022	0.62423	59.044	0.5908	59.016	0.48066
59.535	0.9691	59.523	0.91377	59.53	0.85542	59.55	0.7151	59.522	0.62325	59.544	0.58502	59.516	0.48494
60.035	0.9666	60.023	0.9113	60.03	0.85396	60.051	0.71188	60.023	0.62419	60.044	0.57991	60.016	0.48678
60.535	0.96835	60.523	0.91192	60.53	0.85449	60.551	0.70882	60.523	0.62689	60.545	0.58401	60.516	0.48248
61.035	0.96555	61.023	0.91069	61.03	0.84973	61.052	0.70875	61.023	0.62396	61.045	0.58322	61.016	0.48263
61.535	0.96572	61.524	0.91205	61.531	0.84276	61.552	0.70718	61.524	0.62101	61.546	0.57358	61.516	0.47113
62.036	0.96738	62.024	0.9144	62.032	0.84352	62.052	0.70313	62.024	0.61309	62.046	0.56862	62.016	0.45835
62.536	0.96808	62.524	0.91379	62.533	0.84627	62.552	0.69691	62.524	0.60583	62.546	0.56665	62.516	0.45522
63.037	0.9707	63.024	0.91119	63.033	0.8437	63.052	0.6912	63.024	0.60549	63.046	0.56224	63.016	0.45155
63.537	0.97135	63.524	0.90971	63.533	0.84314	63.552	0.69096	63.524	0.61187	63.546	0.55459	63.516	0.45106
64.037	0.97353	64.025	0.90687	64.033	0.84256	64.053	0.68674	64.024	0.61478	64.046	0.54667	64.016	0.45333
64.537	0.97293	64.526	0.90564	64.533	0.84199	64.553	0.68069	64.524	0.61359	64.546	0.5464	64.517	0.45485
65.037	0.96959	65.027	0.90477	65.033	0.84207	65.054	0.6773	65.024	0.60935	65.046	0.55043	65.017	0.44462
65.537	0.96745	65.527	0.90477	65.534	0.83313	65.554	0.67524	65.524	0.60858	65.547	0.55465	65.517	0.4364
66.037	0.97123	66.027	0.90367	66.034	0.83101	66.054	0.6755	66.024	0.60629	66.048	0.55093	66.017	0.43718
66.538	0.97159	66.528	0.9028	66.534	0.83661	66.555	0.67775	66.525	0.604	66.549	0.54992	66.517	0.43288
67.039	0.96879	67.028	0.9038	67.034	0.83538	67.055	0.67784	67.025	0.5963	67.05	0.54505	67.018	0.42868
67.539	0.96709	67.529	0.90182	67.534	0.83414	67.556	0.67528	67.526	0.59032	67.55	0.54239	67.518	0.41972
68.039	0.96975	68.029	0.90083	68.035	0.83004	68.057	0.67189	68.026	0.58631	68.05	0.54534	68.018	0.41097
68.539	0.96863	68.529	0.89737	68.535	0.82947	68.557	0.66933	68.526	0.58337	68.55	0.53437	68.518	0.40656
69.039	0.96421	69.03	0.89404	69.035	0.83	69.057	0.66245	69.026	0.58065	69.05	0.52328	69.018	0.40936
69.54	0.96189	69.531	0.89182	69.535	0.8248	69.557	0.65906	69.526	0.58053	69.55	0.5215	69.518	0.40781
70.041	0.96366	70.031	0.88699	70.035	0.82312	70.057	0.65451	70.026	0.58236	70.05	0.51874	70.018	0.40447
70.541	0.96023	70.531	0.887	70.535	0.82739	70.558	0.65062	70.526	0.58073	70.55	0.51976	70.518	0.40271
71.042	0.95775	71.031	0.88836	71.035	0.82506	71.059	0.65038	71.026	0.57714	71.05	0.52142	71.018	0.39883
71.543	0.95833	71.532	0.89071	71.535	0.81588	71.559	0.64666	71.527	0.57398	71.55	0.51407	71.518	0.39591
72.043	0.96108	72.033	0.89245	72.036	0.81973	72.059	0.64459	72.027	0.56888	72.05	0.51126	72.019	0.38991
72.543	0.9649	72.533	0.89072	72.536	0.82467	72.56	0.64585	72.527	0.57006	72.55	0.50736	72.519	0.38497
73.044	0.96931	73.033	0.88973	73.037	0.82256	73.06	0.64876	73.027	0.56712	73.05	0.50765	73.019	0.3866
73.544	0.96887	73.533	0.8932	73.538	0.81758	73.561	0.64653	73.528	0.56548	73.55	0.51106	73.519	0.38717
74.044	0.9605	74.034	0.89506	74.039	0.81459	74.061	0.63999	74.029	0.55971	74.05	0.50951	74.019	0.37577
74.544	0.95726	74.534	0.89283	74.539	0.81181	74.561	0.63809	74.53	0.55634	74.55	0.50356	74.519	0.36702
75.044	0.95517	75.035	0.89024	75.039	0.80418	75.061	0.63669	75.03	0.55925	75.05	0.50075	75.02	0.36071
75.544	0.95888	75.535	0.8895	75.54	0.80163	75.561	0.63496	75.53	0.56129	75.55	0.49853	75.52	0.35143
76.044	0.96128	76.035	0.8895	76.04	0.80657	76.061	0.62692	76.03	0.55728	76.05	0.49786	76.02	0.34638
76.544	0.95921	76.535	0.89062	76.54	0.81195	76.561	0.6222	76.53	0.55932	76.55	0.49547	76.52	0.34568
77.045	0.95715	77.035	0.89	77.04	0.80983	77.061	0.62063	77.03	0.5618	77.05	0.4903	77.02	0.34636
77.545	0.95678	77.535	0.88617	77.54	0.80176	77.562	0.62039	77.53	0.55411	77.55	0.48737	77.52	0.35287
78.045	0.9593	78.035	0.88419	78.04	0.80207	78.062	0.61982	78.03	0.54727	78.05	0.48519	78.02	0.35026
78.546	0.96404	78.535	0.8795	78.54	0.80657	78.563	0.62008	78.53	0.54434	78.55	0.47978	78.52	0.34575
79.047	0.96331	79.036	0.87827	79.04	0.80644	79.064	0.61702	79.03	0.5414	79.051	0.47965	79.02	0.34028
79.547	0.95942	79.537	0.87778	79.541	0.80476	79.565	0.61098	79.53	0.53132	79.552	0.48009	79.52	0.33291
80.047	0.95574	80.037	0.87543	80.041	0.80419	80.066	0.60908	80.03	0.52384	80.053	0.47301	80.02	0.33062
80.547	0.9544	80.537	0.87246	80.541	0.80582	80.566	0.6037	80.53	0.52264	80.554	0.4714	80.52	0.32346
81.047	0.95804	81.037	0.87172	81.041	0.80018	81.066	0.60197	81.03	0.52013	81.054	0.46952	81.02	0.32149
81.547	0.96267	81.538	0.87024	81.542	0.80028	81.567	0.60107	81.53	0.52002	81.554	0.46457	81.52	0.3192
82.047	0.95915	82.038	0.86851	82.042	0.79816	82.067	0.59685	82.03	0.52336	82.054	0.4619	82.02	0.32041
82.548	0.9591	82.538	0.86777	82.542	0.79339	82.567	0.59578	82.53	0.52584	82.554	0.46664	82.52	0.32077
83.049	0.95474	83.038	0.86728	83.042	0.79921	83.067	0.59769	83.03	0.52421	83.054	0.46506	83.02	0.30863
83.55	0.95247	83.538	0.86976	83.542	0.79908	83.567	0.59961	83.53	0.5217	83.554	0.46083	83.52	0.29903
84.05	0.95429	84.038	0.87186	84.042	0.79917	84.068	0.59655	84.03	0.51812	84.054	0.45563	84.02	0.30162
84.55	0.95485	84.538	0.87174	84.542	0.79573	84.568	0.59432	84.53	0.51475	84.554	0.44451	84.52	0.3059
85.05	0.95401	85.038	0.86902	85.042	0.79559	85.068	0.58595	85.03	0.50965	85.054	0.43877	85.02	0.31643
85.55	0.95317	85.538	0.86828	85.542	0.79723	85.569	0.58223	85.53	0.51321	85.554	0.43435	85.52	0.31604
86.05	0.95473	86.038	0.86668	86.043	0.79423	86.069	0.58116	86.03	0.51548	86.055	0.43081	86.02	0.30179
86.55	0.95503	86.539	0.86396	86.544	0.79411	86.57	0.58308	86.53	0.51059	86.556	0.43146	86.52	0.28827
87.05	0.95718	87.04	0.86149	87.044	0.79596	87.071	0.58649	87.03	0.50983	87.056	0.43188	87.02	0.27878
87.55	0.95705	87.54	0.85878	87.545	0.79099	87.571	0.58874	87.53	0.5097	87.556	0.42743	87.52	0.27967
88.05	0.95384	88.041	0.85779	88.045	0.786	88.072	0.5885	88.03	0.5137	88.057	0.42528	88.02	0.28575
88.551	0.951	88.541	0.8573	88.545	0.78697	88.572	0.58776	88.53	0.50795	88.558	0.42355	88.52	0.2841
89.051	0.95073	89.041	0.85483	89.045	0.78486	89.072	0.58321	89.03	0.4957	89.058	0.41572	89.02	0.28212
89.552	0.95374	89.542	0.85298	89.545	0.77634	89.572	0.57866	89.53	0.49038	89.558	0.41333	89.52	0.27994
90.052	0.95337	90.043	0.85149	90.046	0.76541	90.073	0.57494	90.03	0.4933	90.058	0.41344	90.02	0.27649
90.552	0.96096	90.543	0.85125	90.546	0.76285	90.573	0.57088	90.53	0.49599	90.558	0.41504	90.52	0.27568
91.053	0.96071	91.044	0.85088	91.046	0.76602	91.074	0.57114	91.03	0.49653	91.059	0.41415	91.02	0.27085
91.553	0.95724	91.544	0.85002	91.546	0.77207	91.575	0.57124	91.53	0.48948	91.559	0.40578	91.52	0.26539
92.053	0.95349	92.045	0.85027	92.047	0.77569	92.076	0.56685	92.03	0.48351	92.059	0.40197	92.02	0.26331
92.553	0.95624	92.545	0.85015	92.547	0.77799	92.576	0.56396	92.53	0.48079	92.56	0.40094	92.52	0.25838
93.053	0.9583	93.046	0.8504	93.048	0.7825	93.076	0.5609	93.03	0.47959	93.06	0.39978	93.02	0.25503
93.553	0.95689	93.546	0.85089	93.549	0.78502	93.577	0.55701	93.53	0.48099	93.56	0.39416	93.52	0.2574
94.054	0.95393	94.046	0.84867	94.05	0.78313	94.077	0.55909	94.03	0.48087	94.06	0.39228	94.02	0.25797
94.555	0.95562	94.546	0.8462	94.551	0.77772	94.577	0.5615	94.53	0.47945	94.56	0.39557	94.52	0.25092
95.056	0.95384	95.047	0.84645	95.052	0.76987	95.078	0.56077	95.03	0.4737	95.06	0.39333	95.02	0.24789
95.556	0.95062	95.547	0.84831	95.552	0.77326	95.579	0.55738	95.53	0.4712	95.56	0.39169	95.52	0.24359
96.056	0.94762	96.047	0.84399	96.052	0.77291	96.079	0.55582	96.03	0.47194	96.06	0.39431	96.02	0.24183
96.556	0.95225	96.548	0.84201	96.552	0.77124	96.579	0.55242	96.53	0.46923	96.56	0.39122	96.52	0.23509
97.056	0.95487	97.048	0.84016	97.052	0.77022	97.079	0.55135	97.03	0.46824	97.06	0.38521	97.02	0.22592
97.557	0.95375	97.548	0.84214	97.553	0.76988	97.579	0.54614	97.53	0.47332	97.56	0.38499	97.52	0.22299
98.057	0.95007	98.049	0.84276	98.053	0.77107	98.079	0.54291	98.03	0.47168	98.061	0.37571	98.02	0.22304
98.558	0.94796	98.549	0.84276	98.554	0.77337	98.579	0.54499	98.53	0.46918	98.562	0.37341	98.52	0.22075
99.058	0.94838	99.049	0.84326	99.055	0.77766	99.079	0.54375	99.03	0.46235	99.062	0.37494	99.02	0.21676
99.558	0.94511	99.549	0.84054	99.555	0.77598	99.579	0.53804	99.53	0.45595	99.562	0.37373	99.52	0.21183
100.059	0.94469	100.049	0.84005	100.056	0.77475	100.08	0.53548	100.03	0.4489	100.062	0.36883	100.02	0.20329
100.559	0.94312	100.55	0.8403	100.557	0.77308	100.581	0.53674	100.53	0.43449	100.562	0.36468	100.52	0.20015
101.06	0.94634	101.05	0.83709	101.058	0.7712	101.081	0.53467	101.03	0.42376	101.062	0.36093	101.02	0.19829
101.56	0.95062	101.55	0.83276	101.558	0.76621	101.582	0.52962	101.53	0.42104	101.562	0.35872	101.52	0.20024
102.06	0.9544	102.051	0.82918	102.058	0.76189	102.082	0.52938	102.03	0.42222	102.062	0.35485	102.021	0.20028
102.561	0.94971	102.552	0.82733	102.559	0.76353	102.582	0.52931	102.53	0.42752	102.562	0.35515	102.522	0.19894
103.061	0.94896	103.052	0.82758	103.059	0.76494	103.083	0.52376	103.031	0.43085	103.063	0.34946	103.022	0.19686
103.561	0.94629	103.553	0.83141	103.559	0.76304	103.584	0.51888	103.532	0.42899	103.564	0.3477	103.522	0.19203
104.062	0.94277	104.053	0.83191	104.059	0.76445	104.084	0.51914	104.032	0.42822	104.064	0.34434	104.022	0.18783
104.562	0.93933	104.553	0.83216	104.559	0.77006	104.585	0.51957	104.533	0.43068	104.564	0.34397	104.522	0.18714
105.063	0.93752	105.053	0.83031	105.059	0.76926	105.086	0.52116	105.033	0.43013	105.065	0.33735	105.023	0.18166
105.563	0.93991	105.554	0.82772	105.559	0.77111	105.587	0.52026	105.534	0.42329	105.565	0.33321	105.523	0.17715
106.064	0.94254	106.055	0.82487	106.059	0.76855	106.088	0.51521	106.034	0.41819	106.065	0.33565	106.024	0.17496
106.564	0.94096	106.555	0.82352	106.56	0.76623	106.589	0.5163	106.534	0.41763	106.565	0.33778	106.524	0.16611
107.064	0.9363	107.056	0.82315	107.06	0.76256	107.09	0.51954	107.035	0.41642	107.065	0.33624	107.024	0.16721
107.564	0.9398	107.557	0.82414	107.56	0.76221	107.591	0.51964	107.536	0.41131	107.565	0.33185	107.524	0.15994
108.064	0.94864	108.057	0.8234	108.06	0.76472	108.092	0.51359	108.037	0.401	108.066	0.32593	108.024	0.15225
108.564	0.95707	108.557	0.8192	108.56	0.76636	108.592	0.50954	108.539	0.39003	108.566	0.31873	108.524	0.15007
109.064	0.95568	109.057	0.81661	109.06	0.76446	109.092	0.50548	109.039	0.39489	109.066	0.31465	109.024	0.14958
109.565	0.94971	109.558	0.81414	109.561	0.76059	109.592	0.50126	109.539	0.40344	109.566	0.31449	109.524	0.14751
110.065	0.94744	110.059	0.81476	110.062	0.76025	110.092	0.50268	110.04	0.4007	110.066	0.31093	110.024	0.14331
110.565	0.94876	110.559	0.81662	110.562	0.75923	110.592	0.50094	110.54	0.39885	110.566	0.30391	110.524	0.1424
111.065	0.94787	111.059	0.81365	111.062	0.75535	111.092	0.50054	111.04	0.3996	111.066	0.30092	111.024	0.14085
111.565	0.94518	111.559	0.8118	111.563	0.75324	111.592	0.50295	111.54	0.38952	111.566	0.29351	111.524	0.13465
112.066	0.94491	112.06	0.81279	112.063	0.75906	112.092	0.5057	112.04	0.38463	112.066	0.29043	112.024	0.13056
112.566	0.94463	112.56	0.81762	112.563	0.75032	112.592	0.50264	112.541	0.3897	112.566	0.28683	112.524	0.1181
113.066	0.94176	113.061	0.81935	113.063	0.74247	113.092	0.50124	113.042	0.39022	113.066	0.29413	113.024	0.11126
113.566	0.94203	113.562	0.81589	113.564	0.7536	113.592	0.5005	113.542	0.39032	113.566	0.29989	113.524	0.10516
114.067	0.93799	114.062	0.81528	114.064	0.75964	114.092	0.49777	114.042	0.38717	114.066	0.29771	114.024	0.10541

## Sheet: Figure 4d
x	y
1e-06	0.94469
1e-05	0.84005
0.0001	0.77475
0.001	0.53548
0.01	0.4489
0.1	0.36883
1	0.20329
